# Supplementary material for: Profiling the regulatory landscape of sialylation through miRNA targeting of CMP- sialic acid synthetase
Source: J Biol Chem. 2025 Feb 24;301(4):108340. doi: 10.1016/j.jbc.2025.108340 (PMC11982980; doi:10.1016/j.jbc.2025.108340)
Supplement: Dataset S1 [file mmc2.xlsx]

## Sheet: Before QC
miRNA	Average	SD	Normalization over NTC1	Normalization over Median	Error of Propagation	%Error (NTC)	Error of Meaurement						Plate	Color Code
hsa-miR-6499-5p	14.6551	1.82945	0.491493	0.287541	0.140954	28.6788	12.4834						1
hsa-miR-550a-3p	10.3816	0.518435	0.405799	0.327398	0.159239	39.2407	4.99379						2
hsa-miR-323a-3p	13.3478	1.76561	0.401931	0.349407	0.058102	14.4557	13.2277						3
hsa-miR-4703-3p	16.9545	6.44075	0.67558	0.37229	0.285826	42.3083	37.9884						4
hsa-miR-8485	14.5274	1.21377	0.644769	0.38347	0.0884472	13.7177	8.35507						5
hsa-miR-4661-5p	17.9747	0.99911	0.716231	0.394692	0.13921	19.4364	5.55841						6
hsa-miR-3154	22.8213	1.95173	0.776188	0.402158	0.178737	23.0275	8.55221						7
hsa-miR-4999-5p	15.3576	1.08696	0.64329	0.411874	0.108581	16.8791	7.07768						8
hsa-miR-4712-3p	25.9306	3.76675	0.72079	0.413671	0.138387	19.1993	14.5263						9
hsa-miR-4520-5p	17.5965	2.2421	0.765972	0.41493	0.165351	21.5871	12.7418						10
hsa-miR-3064-5p	15.5562	1.051	0.651609	0.417201	0.109123	16.7468	6.75613						11
hsa-miR-6736-5p	13.4349	2.48241	0.623771	0.420686	0.13019	20.8715	18.4773						12
hsa-miR-892b	17.8667	1.53139	0.805743	0.4209	0.207957	25.8094	8.57117						13
hsa-miR-1262	18.4178	0.723229	0.830596	0.433882	0.204818	24.6592	3.92679						14
hsa-miR-3127-3p	22.5317	2.42467	0.755654	0.442084	0.211373	27.9721	10.7612						15
hsa-miR-200c-5p	10.4805	1.10548	0.557624	0.445341	0.0952144	17.075	10.5479						16
hsa-miR-3129-3p	23.1281	1.49168	0.775655	0.453786	0.206423	26.6127	6.44967						17
hsa-miR-6835-3p	14.9838	0.766075	0.767732	0.460831	0.123031	16.0252	5.11269						18
hsa-miR-3200-5p	15.5686	0.475729	0.758185	0.464834	0.158923	20.961	3.05568						19
hsa-miR-497-5p	17.0937	1.01119	0.70274	0.468427	0.277291	39.4585	5.91553						20
hsa-miR-4709-3p	21.6346	2.86028	0.862064	0.475055	0.196896	22.8401	13.2209						21
hsa-miR-1275	26.9598	6.1842	0.916944	0.475086	0.287533	31.3577	22.9386						23
hsa-miR-552-3p	15.1079	0.838696	0.590542	0.47645	0.232175	39.3156	5.55137						24
hsa-miR-664a-5p	17.7533	4.1408	0.90791	0.480652	0.253972	27.9733	23.3241
hsa-miR-4311	15.6876	1.7601	0.902846	0.484274	0.169863	18.8142	11.2197
hsa-miR-6841-5p	14.2577	8.23371	0.790486	0.484808	0.457397	57.8628	57.7492
hsa-miR-297	18.0124	1.36077	0.921159	0.487666	0.158365	17.1919	7.55466
hsa-miR-2355-5p	16.3955	1.18865	0.798455	0.489523	0.175403	21.9678	7.24982
hsa-miR-1243	18.1672	0.558136	0.929076	0.491857	0.14629	15.7457	3.07222
hsa-miR-671-3p	18.5252	1.53125	0.947384	0.50155	0.165944	17.516	8.26577
hsa-miR-4677-5p	22.8652	5.13105	0.911098	0.502076	0.265699	29.1625	22.4405
hsa-miR-6754-5p	19.0416	1.38548	0.845123	0.502628	0.110614	13.0885	7.27606
hsa-miR-4711-5p	19.2654	3.29873	0.806977	0.516677	0.185428	22.9781	17.1226
hsa-miR-6760-3p	19.6386	1.79442	0.87162	0.518387	0.123836	14.2076	9.13721
hsa-miR-664b-3p	19.4686	0.675814	0.815488	0.522127	0.128128	15.7118	3.47131
hsa-miR-93-3p	19.4842	1.58692	0.996428	0.527514	0.173969	17.4592	8.14466
hsa-miR-647	16.9532	0.935047	0.66267	0.534642	0.260499	39.3105	5.51547
hsa-miR-6716-3p	27.2781	4.27377	0.914834	0.535211	0.27629	30.2011	15.6674
hsa-miR-548ba	20.6422	2.07226	0.916165	0.544879	0.135625	14.8036	10.0389
hsa-miR-363-5p	20.0136	1.79147	0.822779	0.548442	0.329328	40.0263	8.95127
hsa-miR-6763-5p	20.7994	1.50419	0.923141	0.549029	0.120599	13.064	7.23188
hsa-miR-16-5p	20.0694	4.46946	0.825073	0.549971	0.370635	44.9214	22.27
hsa-miR-4441	25.1333	5.0802	1.00147	0.55188	0.275259	27.4854	20.2131
hsa-miR-5000-3p	34.7158	3.9622	0.964993	0.553823	0.163726	16.9665	11.4132
hsa-miR-4504	25.2225	3.76466	1.00503	0.55384	0.239876	23.8675	14.9258
hsa-miR-548e-5p	17.6927	3.76424	0.821456	0.55401	0.192098	23.3851	21.2757
hsa-miR-1237-5p	28.2538	1.28999	0.947559	0.554356	0.248449	26.2199	4.56572
hsa-miR-3192-5p	18.5773	0.772922	0.904707	0.554665	0.191348	21.1503	4.16056
hsa-miR-4802-3p	34.8499	5.14547	0.96872	0.555962	0.187741	19.3803	14.7647
hsa-miR-1273g-5p	20.7451	5.12048	0.868961	0.556363	0.252455	29.0525	24.6828
hsa-miR-3130-5p	18.7179	0.78393	0.911554	0.558863	0.192846	21.1558	4.18812
hsa-miR-4801	35.0595	4.58094	0.974545	0.559305	0.176586	18.1198	13.0662
hsa-miR-3682-5p	23.7577	1.07315	1.03417	0.560215	0.186166	18.0015	4.51707
hsa-miR-6757-3p	17.9148	1.80912	0.831767	0.560964	0.116503	14.0067	10.0985
hsa-miR-1286	23.8137	2.0346	1.07394	0.560998	0.277079	25.8003	8.54381
hsa-miR-1273g-3p	20.9277	6.63876	0.876608	0.561259	0.308825	35.2295	31.7224
hsa-miR-1295b-3p	35.206	4.86905	0.978618	0.561642	0.182788	18.6782	13.8302
hsa-miR-4460	25.6717	3.75547	1.02293	0.563703	0.242259	23.6829	14.6288
hsa-miR-3180	18.8873	2.14871	0.919803	0.56392	0.217558	23.6527	11.3764
hsa-miR-4699-3p	23.9485	2.14959	1.04248	0.564714	0.20434	19.6014	8.97588
hsa-miR-15b-5p	20.6311	0.674557	0.848162	0.565361	0.33205	39.1493	3.26962
hsa-miR-4713-3p	12.9255	0.784672	0.823483	0.5654	0.123934	15.0499	6.07075
hsa-miR-134-5p	20.6413	0.964877	0.848585	0.565643	0.333423	39.2916	4.67449
hsa-miR-6798-5p	21.5172	1.64823	0.954996	0.567974	0.12707	13.3058	7.66009
hsa-miR-2278	32.2342	5.09954	1.09633	0.568032	0.291593	26.5971	15.8203
hsa-miR-4457	24.1153	2.7668	1.04974	0.568648	0.219011	20.8634	11.4732
hsa-miR-320e	18.4371	4.42193	1.06108	0.569151	0.300742	28.3429	23.9839
hsa-miR-6507-5p	29.1146	1.6787	0.976426	0.571244	0.258316	26.4553	5.76586
hsa-miR-3126-3p	32.4673	2.53632	1.10426	0.572139	0.251363	22.763	7.81193
hsa-miR-4281	19.1654	0.979275	0.933347	0.572224	0.199338	21.3573	5.10959
hsa-miR-338-5p	15.3509	1.65222	0.777807	0.573431	0.133766	17.1979	10.763
hsa-miR-378b	18.6425	1.22844	1.07291	0.575493	0.17679	16.4777	6.58945
hsa-miR-3913-3p	26.209	5.00633	1.04434	0.575501	0.278615	26.6786	19.1016
hsa-miR-6841-3p	18.7515	3.09223	0.960778	0.576707	0.215396	22.4189	16.4906
hsa-miR-4280	18.7539	1.59725	1.07932	0.578931	0.187139	17.3387	8.5169
hsa-miR-3665	24.6368	0.736688	1.11106	0.580388	0.272515	24.5275	2.99019
hsa-miR-3136-5p	19.4402	1.99452	0.946726	0.580426	0.219038	23.1363	10.2598
hsa-miR-603	15.5436	1.40386	0.787572	0.58063	0.127357	16.1708	9.03171
hsa-let-7g-3p	18.4626	1.17532	0.721671	0.582244	0.284619	39.4389	6.36596
hsa-miR-142-3p	22.2749	7.17184	0.670745	0.583093	0.219472	32.7206	32.1969
hsa-miR-4528	24.8355	2.64227	1.08109	0.58563	0.220722	20.4166	10.6391
hsa-miR-6723-5p	29.902	3.42314	1.00283	0.586693	0.283234	28.2434	11.4479
hsa-miR-518c-3p	22.4173	1.88023	0.675031	0.58682	0.0689539	10.2149	8.3874
hsa-miR-541-3p	33.6521	7.34649	1.14456	0.593017	0.349738	30.5566	21.8307
hsa-miR-128-3p	22.6853	4.61764	0.683101	0.593835	0.144639	21.1738	20.3552
hsa-miR-1-3p	21.6744	2.93619	0.891054	0.593952	0.367985	41.2977	13.5468
hsa-miR-3691-3p	27.0661	1.40871	1.07849	0.594322	0.208561	19.3382	5.20469
hsa-miR-4711-3p	22.177	2.46573	0.92894	0.594765	0.175869	18.9322	11.1184
hsa-miR-4450	27.1273	1.36195	1.08093	0.595666	0.208506	19.2895	5.02057
hsa-miR-205-3p	25.3103	3.50755	1.14143	0.596253	0.319744	28.0126	13.8582
hsa-miR-516a-3p	22.0881	0.491139	1.1296	0.598013	0.176243	15.6023	2.22354
hsa-miR-4718	13.7402	0.941182	0.875389	0.601038	0.134641	15.3807	6.84986
hsa-miR-6788-5p	19.556	1.23941	1.002	0.601449	0.1649	16.4571	6.33778
hsa-miR-544b	20.2208	1.39428	0.984745	0.603735	0.2152	21.8534	6.89526
hsa-miR-33a-5p	22.0397	1.80138	0.906071	0.603962	0.361156	39.8596	8.17335
hsa-miR-654-5p	16.2583	1.82257	0.823782	0.607326	0.144006	17.4811	11.2101
hsa-miR-5579-3p	13.8853	0.413083	0.884636	0.607387	0.124635	14.0889	2.97497
hsa-miR-4655-3p	27.6668	2.13419	1.10243	0.607512	0.222237	20.1589	7.71389
hsa-miR-4672	27.6861	1.3434	1.1032	0.607936	0.212325	19.2463	4.85225
hsa-miR-4520b-5p	38.1285	6.98785	1.05986	0.608266	0.235442	22.2145	18.3271
hsa-miR-1293	22.5165	2.01835	1.1515	0.60961	0.205613	17.8561	8.96388
hsa-miR-2116-5p	25.9482	4.24905	1.1702	0.611282	0.343329	29.3394	16.3751
hsa-miR-6768-5p	23.172	2.94211	1.02844	0.611656	0.171961	16.7205	12.6968
hsa-miR-6805-5p	17.9928	0.287583	0.997569	0.611813	0.0395134	3.96097	1.59832
hsa-miR-4448	26.033	2.59668	1.13321	0.613866	0.227531	20.0784	9.97459
hsa-miR-629-5p	16.4575	1.68721	0.833878	0.614769	0.140781	16.8827	10.2519
hsa-miR-500b-5p	19.9458	3.07465	1.14791	0.615726	0.247725	21.5804	15.415
hsa-miR-665	22.7732	1.61509	1.16463	0.61656	0.197914	16.9937	7.09206
hsa-miR-193a-5p	22.5112	2.08959	0.925459	0.616885	0.371124	40.1017	9.28242
hsa-miR-4655-5p	28.2151	5.79264	1.12427	0.619551	0.311643	27.7195	20.5303
hsa-miR-1298-5p	26.3292	1.88394	1.18738	0.620258	0.30129	25.3743	7.15531
hsa-miR-4772-3p	23.1384	1.52331	0.969207	0.620547	0.161643	16.6779	6.58349
hsa-miR-6715b-3p	31.6522	1.93747	1.06153	0.621034	0.281677	26.535	6.12111
hsa-miR-4661-3p	28.3266	6.99268	1.12872	0.622	0.349041	30.9236	24.6859
hsa-miR-3140-3p	35.3539	1.16796	1.20244	0.623008	0.260139	21.6342	3.30363
hsa-miR-4727-3p	39.0779	1.8375	1.08625	0.623411	0.145618	13.4057	4.70215
hsa-miR-6779-5p	23.6703	1.51912	1.05056	0.624809	0.132702	12.6315	6.41783
hsa-miR-381-3p	22.8229	3.68043	0.938269	0.625424	0.396082	42.2141	16.1261
hsa-miR-449b-3p	23.1099	0.975954	1.18185	0.625677	0.189215	16.0101	4.22309
hsa-miR-5195-3p	26.6395	0.975532	1.15962	0.628169	0.206483	17.8061	3.66197
hsa-miR-514b-3p	35.7398	0.642947	1.21556	0.629807	0.260812	21.4561	1.79897
hsa-miR-4768-5p	39.5426	3.3233	1.09916	0.630824	0.166055	15.1074	8.40436
hsa-miR-548t-3p	32.1657	4.67736	1.07875	0.631109	0.319663	29.6326	14.5415
hsa-miR-637	20.028	2.61419	0.78286	0.631612	0.32138	41.052	13.0527
hsa-miR-1183	23.3442	1.04015	1.19383	0.632019	0.191885	16.073	4.4557
hsa-miR-3137	21.1745	1.87928	1.03119	0.632208	0.232599	22.5565	8.8752
hsa-miR-24-3p	23.0744	1.01961	0.948612	0.632318	0.372444	39.262	4.41878
hsa-miR-133a-3p	23.1037	0.587869	0.949814	0.63312	0.371334	39.0955	2.54448
hsa-miR-4761-3p	39.7615	7.30019	1.10525	0.634316	0.245825	22.2416	18.36
hsa-miR-187-5p	20.1174	2.13648	0.786355	0.634431	0.317252	40.3446	10.62
hsa-miR-1244	26.9371	2.5375	1.21479	0.634578	0.317104	26.1036	9.4201
hsa-miR-374a-5p	23.2118	2.47971	0.95426	0.636083	0.385987	40.4488	10.683
hsa-miR-519c-5p	23.2216	1.02861	0.954662	0.636351	0.374831	39.2632	4.42952
hsa-miR-4797-5p	39.9566	5.57727	1.11067	0.637429	0.208509	18.7733	13.9583
hsa-miR-568	23.2621	2.46908	0.956326	0.637461	0.38665	40.4307	10.6142
hsa-miR-562	20.2408	1.69399	0.791177	0.638322	0.314978	39.8113	8.3692
hsa-miR-6838-5p	20.4026	1.47374	0.947271	0.638862	0.11461	12.0989	7.22332
hsa-miR-6733-3p	18.7956	0.250823	1.04208	0.639112	0.0402458	3.86206	1.33447
hsa-miR-194-5p	12.94	0.447801	0.710438	0.639585	0.780074	0.0557114	7.84184
hsa-miR-298	27.1898	1.11511	1.22619	0.640531	0.302717	24.6876	4.10119
hsa-miR-556-5p	23.3818	4.01633	0.961249	0.640742	0.409748	42.6267	17.1771
hsa-miR-628-3p	20.3256	1.44631	0.794492	0.640996	0.314355	39.5668	7.11572
hsa-miR-548w	20.8511	1.3389	1.20001	0.643671	0.196936	16.4111	6.42124
hsa-miR-4419b	12.3215	0.690077	0.780902	0.643979	0.0484796	6.20815	5.6006
hsa-miR-3910	36.5625	4.77648	1.24355	0.644306	0.31158	25.0558	13.0639
hsa-miR-3689b-5p	21.6018	1.14425	1.052	0.644967	0.225158	21.4029	5.297
hsa-miR-15a-5p	24.6598	2.00792	0.742557	0.645521	0.0743657	10.0148	8.1425
hsa-miR-515-3p	24.7681	1.39961	0.745818	0.648356	0.0605576	8.11961	5.65085
hsa-miR-4774-3p	40.7381	7.91954	1.13239	0.649896	0.262051	23.1413	19.4401
hsa-miR-4732-5p	14.8981	2.05425	0.949161	0.651689	0.184971	19.4878	13.7887
hsa-miR-4288	21.88	2.71056	1.06554	0.653272	0.257389	24.1557	12.3883
hsa-miR-330-3p	13.2235	1.27832	0.726	0.653595	0.797161	0.0868079	11.957
hsa-miR-579-3p	15.3827	1.68552	0.818448	0.654685	0.141844	17.3308	10.9572
hsa-miR-323b-5p	21.2128	3.41878	1.22083	0.654837	0.269645	22.087	16.1166
hsa-miR-6719-3p	33.3802	4.5987	1.11948	0.654938	0.327616	29.2649	13.7767
hsa-miR-3136-3p	33.4056	4.39388	1.12033	0.655435	0.324635	28.9766	13.1531
hsa-miR-4716-5p	24.4418	4.38881	1.0238	0.655503	0.241677	23.6058	17.9562
hsa-miR-542-3p	15.4021	0.831131	0.819477	0.655508	0.118588	14.4712	5.39622
hsa-miR-4449	27.8335	2.07767	1.21159	0.656323	0.229681	18.957	7.46463
hsa-miR-4306	21.9848	1.62321	1.07065	0.656403	0.235674	22.0122	7.38333
hsa-miR-6507-3p	33.4838	1.9669	1.12296	0.656971	0.29735	26.4791	5.87419
hsa-miR-25-3p	23.9863	1.62179	0.986098	0.657306	0.390437	39.5941	6.76134
hsa-miR-132-3p	23.991	2.56827	0.986294	0.657437	0.399002	40.4547	10.7051
hsa-miR-4760-5p	24.5569	3.45214	1.02862	0.65859	0.213902	20.7949	14.0577
hsa-miR-6716-5p	33.5716	1.86835	1.1259	0.658692	0.297377	26.4123	5.56529
hsa-miR-4451	30.0339	3.82955	1.19675	0.659488	0.27012	22.5712	12.7508
hsa-miR-9500	25.0052	1.08323	1.1098	0.660045	0.129963	11.7104	4.33204
hsa-miR-126-5p	25.2765	5.92917	0.761128	0.661665	0.183972	24.171	23.4572
hsa-miR-608	15.5583	1.25003	0.827788	0.662156	0.12953	15.6477	8.03448
hsa-miR-4429	12.6834	0.949664	0.803836	0.662892	0.0639224	7.95216	7.48749
hsa-miR-3606-5p	24.5346	0.435006	1.25471	0.664247	0.195038	15.5445	1.77303
hsa-miR-675-3p	28.2108	5.67032	1.27223	0.664583	0.401644	31.5699	20.0998
hsa-miR-221-5p	17.8083	2.89422	0.902319	0.665226	0.190142	21.0726	16.2521
hsa-miR-551a	21.1164	3.46401	0.825404	0.665936	0.348629	42.2374	16.4044
hsa-miR-6736-3p	19.5847	3.16871	1.08583	0.665943	0.180035	16.5804	16.1795
hsa-miR-1304-3p	21.5971	0.888492	1.24295	0.6667	0.194559	15.653	4.11394
hsa-miR-181d-5p	24.3321	1.92622	1.00032	0.666783	0.398203	39.8077	7.91638
hsa-miR-7845-5p	21.3203	2.98987	0.989882	0.6676	0.168823	17.0549	14.0236
hsa-miR-3940-3p	37.9176	0.273365	1.28964	0.668185	0.275888	21.3927	0.720944
hsa-miR-34c-3p	21.1986	2.97675	0.828618	0.668529	0.34286	41.3773	14.0422
hsa-miR-6832-5p	21.7504	1.67432	1.11444	0.668941	0.189757	17.0272	7.69789
hsa-miR-3941	21.7396	5.53693	1.25115	0.671098	0.370471	29.6105	25.4694
hsa-miR-7851-3p	18.7511	3.65074	0.934495	0.671357	0.20513	21.9508	19.4695
hsa-miR-5006-3p	42.1119	5.90139	1.17058	0.671813	0.220238	18.8144	14.0136
hsa-miR-466	21.7698	3.93691	1.25289	0.672031	0.295196	23.5613	18.0843
hsa-miR-224-3p	28.5326	3.78869	1.28675	0.672165	0.356821	27.7304	13.2785
hsa-miR-1306-5p	21.7832	3.31671	1.25366	0.672445	0.268857	21.4458	15.226
hsa-miR-6505-5p	21.8802	4.0172	1.12109	0.672932	0.267129	23.8277	18.36
hsa-miR-4473	30.6884	4.93466	1.22283	0.673859	0.300885	24.6057	16.0799
hsa-miR-4687-3p	30.7064	12.0174	1.22354	0.674255	0.530308	43.342	39.1364
hsa-miR-1208	24.914	1.70196	1.27411	0.674519	0.215153	16.8866	6.83133
hsa-miR-4733-5p	25.1793	3.09254	1.0547	0.675283	0.207124	19.6382	12.2821
hsa-miR-1266-3p	21.5684	3.15936	1.0014	0.675368	0.175966	17.572	14.6481
hsa-miR-3529-5p	42.3626	9.00172	1.17755	0.675812	0.290626	24.6806	21.2492
hsa-miR-1915-3p	24.9718	5.3469	1.27707	0.676085	0.337143	26.3998	21.4117
hsa-miR-365b-5p	21.9261	1.62975	1.26188	0.676857	0.212409	16.8327	7.43293
hsa-miR-8060	21.6208	1.72818	1.00383	0.677008	0.126219	12.5737	7.99313
hsa-miR-122-3p	24.7096	5.04371	1.01583	0.677127	0.44727	44.0299	20.412
hsa-miR-5572	25.2648	5.47615	1.05828	0.677577	0.280916	26.5446	21.675
hsa-miR-5011-5p	42.4803	4.6268	1.18082	0.67769	0.196254	16.6202	10.8917
hsa-miR-6499-3p	34.5442	5.39914	1.15852	0.677776	0.349659	30.1815	15.6296
hsa-miR-943	38.5486	2.99792	1.3111	0.679303	0.298287	22.751	7.77699
hsa-miR-5095	34.6315	4.0527	1.16145	0.679488	0.329242	28.3475	11.7024
hsa-miR-7843-3p	25.7744	3.00492	1.14395	0.680349	0.182418	15.9464	11.6585
hsa-miR-4298	38.6511	3.50369	1.31458	0.68111	0.305283	23.2228	9.06491
hsa-miR-548n	28.9174	4.60388	1.3041	0.681229	0.379341	29.0883	15.9208
hsa-miR-802	18.2728	0.727961	0.925854	0.682577	0.129551	13.9926	3.98385
hsa-miR-579-5p	20.0767	0.115481	1.1131	0.682671	0.0408458	3.66954	0.575198
hsa-miR-6767-5p	20.0867	0.713285	1.11366	0.683012	0.0565061	5.0739	3.55103
hsa-miR-22-5p	18.2979	1.61929	0.927124	0.683514	0.148987	16.0698	8.84961
hsa-miR-4456	28.9959	1.90587	1.26219	0.683732	0.235069	18.624	6.5729
hsa-miR-4760-3p	25.5011	4.89438	1.06817	0.683912	0.26234	24.5596	19.1929
hsa-miR-6813-3p	21.8482	3.14252	1.01439	0.684129	0.176017	17.352	14.3834
hsa-miR-3202	38.847	2.76207	1.32125	0.684563	0.2977	22.5318	7.11011
hsa-miR-5100	25.5297	0.597104	1.06937	0.684679	0.165763	15.501	2.33886
hsa-miR-4762-3p	42.9688	10.2841	1.1944	0.685483	0.322805	27.0265	23.9339
hsa-let-7g-5p	26.1988	1.76699	0.788901	0.685809	0.0703338	8.91542	6.74453
hsa-miR-6747-3p	20.1741	1.80043	1.1185	0.685983	0.107737	9.63227	8.92446
hsa-miR-651-3p	26.0057	3.25036	1.15421	0.686455	0.191259	16.5705	12.4986
hsa-miR-517b-3p	26.2724	2.72024	0.791117	0.687735	0.0940067	11.8828	10.354
hsa-miR-383-5p	25.1137	2.31801	1.03245	0.688202	0.413905	40.0896	9.23006
hsa-miR-513a-3p	16.1911	2.02798	0.861458	0.689089	0.158185	18.3625	12.5253
hsa-miR-3689a-3p	29.2695	3.35992	1.31998	0.689523	0.355276	26.9153	11.4793
hsa-miR-4733-3p	25.718	3.24789	1.07726	0.68973	0.213911	19.8569	12.6289
hsa-miR-939-5p	25.516	1.63401	1.3049	0.690818	0.218155	16.7182	6.40388
hsa-miR-1470	39.2448	7.53776	1.33478	0.691573	0.383626	28.7408	19.207
hsa-miR-1225-5p	25.55	2.04518	1.30664	0.69174	0.227281	17.3943	8.00462
hsa-miR-646	16.254	1.09581	0.864804	0.691766	0.129937	15.025	6.7418
hsa-miR-7161-3p	20.3554	0.493932	1.12856	0.692147	0.0492221	4.36151	2.42655
hsa-miR-3617-5p	29.5077	4.52683	1.33072	0.695135	0.382917	28.7752	15.3412
hsa-miR-3615	29.5097	4.6849	1.33081	0.695183	0.386783	29.0637	15.8758
hsa-miR-6085	35.4515	7.76185	1.18895	0.695578	0.40249	33.8526	21.8942
hsa-miR-4309	23.3189	0.16257	1.13562	0.696235	0.235627	20.7488	0.697159
hsa-miR-3140-5p	35.5232	3.0153	1.19135	0.696985	0.323796	27.1788	8.48826
hsa-miR-6729-3p	20.5085	1.2802	1.13705	0.697355	0.0820733	7.21811	6.24231
hsa-miR-4291	22.5913	0.802705	1.30017	0.697391	0.201722	15.5151	3.55316
hsa-miR-4722-5p	43.7339	5.97878	1.21567	0.697689	0.225634	18.5605	13.6708
hsa-miR-3942-3p	29.6452	4.16784	1.29045	0.699044	0.28893	22.3899	14.0591
hsa-miR-6506-3p	22.7478	4.29436	1.16554	0.699615	0.2824	24.2292	18.8781
hsa-miR-7113-5p	20.6222	1.71919	1.14335	0.701223	0.103934	9.09027	8.33657
hsa-miR-7849-3p	26.5712	1.09677	1.17931	0.701381	0.137228	11.6363	4.12767
hsa-miR-4318	23.5012	2.19625	1.1445	0.701678	0.260322	22.7455	9.34525
hsa-miR-4773	43.9866	9.08413	1.22269	0.701721	0.295504	24.1683	20.652
hsa-miR-4717-5p	44.0739	1.43829	1.22512	0.703113	0.158912	12.9712	3.26335
hsa-miR-3200-3p	23.5516	4.81543	1.14695	0.703181	0.334012	29.1218	20.4463
hsa-miR-3689a-5p	39.9275	2.30419	1.358	0.703604	0.300737	22.1457	5.77092
hsa-miR-193a-3p	14.2405	4.34694	0.781839	0.703866	0.858474	0.244917	31.3258
hsa-miR-2681-3p	29.8516	2.70953	1.29944	0.70391	0.25531	19.6478	9.07666
hsa-miR-585-3p	18.845	0.538468	0.954847	0.703952	0.130952	13.7145	2.85735
hsa-miR-3165	22.8172	1.84478	1.31316	0.704364	0.224954	17.1307	8.08507
hsa-miR-6890-3p	26.6873	5.44966	1.18446	0.704447	0.274059	23.1378	20.4204
hsa-miR-4438	29.8871	2.83137	1.30098	0.704748	0.25804	19.8342	9.47353
hsa-miR-4503	32.0989	4.88783	1.27903	0.704832	0.3077	24.0572	15.2274
hsa-miR-4278	40.1285	2.16381	1.36483	0.707144	0.300945	22.05	5.39222
hsa-miR-6133	22.9985	1.84797	1.17839	0.707327	0.202474	17.1823	8.03515
hsa-miR-16-1-3p	16.6257	2.16079	0.884579	0.707583	0.165303	18.6872	12.9967
hsa-miR-6856-3p	19.7882	1.94155	0.986182	0.708489	0.139135	14.1084	9.81164
hsa-miR-609	22.4757	0.595829	0.878534	0.708801	0.342733	39.0119	2.651
hsa-miR-586	25.8967	4.26783	1.06464	0.709659	0.450882	42.3506	16.4802
hsa-miR-3646	30.1516	1.23281	1.35976	0.710304	0.335664	24.6855	4.08871
hsa-miR-3622a-3p	26.2854	2.57652	1.34424	0.711649	0.245879	18.2913	9.80211
hsa-miR-892c-5p	36.3048	2.96834	1.21757	0.712321	0.329754	27.083	8.17617
hsa-miR-4779	44.6707	5.57002	1.24171	0.712634	0.219708	17.694	12.4691
hsa-miR-214-5p	19.0809	1.13291	0.966802	0.712766	0.141819	14.6689	5.93739
hsa-miR-6840-3p	27.0344	1.46453	1.19987	0.713609	0.145829	12.1538	5.41727
hsa-miR-1273h-5p	27.0857	1.83095	1.20214	0.714962	0.153979	12.8087	6.75983
hsa-miR-203a-5p	27.1166	3.49633	1.20352	0.715779	0.203039	16.8705	12.8937
hsa-miR-4710	26.717	1.09991	1.11911	0.716523	0.177568	15.8669	4.1169
hsa-miR-539-5p	27.3779	3.81584	0.824404	0.716673	0.124552	15.1081	13.9377
hsa-miR-4653-5p	30.4208	1.76706	1.32421	0.717331	0.243234	18.3682	5.80875
hsa-miR-3622b-5p	30.4912	6.24158	1.37507	0.718304	0.43737	31.807	20.4701
hsa-miR-7151-3p	27.2126	0.340953	1.20778	0.718312	0.13227	10.9516	1.25292
hsa-miR-548aq-5p	45.0485	8.96272	1.25221	0.718661	0.294586	23.5253	19.8957
hsa-miR-513b-3p	27.2321	1.72611	1.20864	0.718827	0.152185	12.5914	6.33853
hsa-miR-6080	23.3935	4.61317	1.19862	0.719474	0.298345	24.8906	19.7199
hsa-miR-4297	24.099	2.76078	1.17361	0.719526	0.27804	23.691	11.456
hsa-miR-6835-5p	27.2625	1.35856	1.20999	0.719631	0.144795	11.9666	4.98324
hsa-miR-6783-5p	21.1658	1.73203	1.17349	0.719703	0.105025	8.94981	8.18318
hsa-miR-147b	30.5611	2.96034	1.37822	0.71995	0.361108	26.2009	9.68665
hsa-miR-6769a-5p	27.2814	4.94862	1.21083	0.720127	0.256111	21.1518	18.1392
hsa-miR-145-5p	26.2821	5.76631	1.08048	0.720219	0.48361	44.7588	21.9401
hsa-let-7f-2-3p	19.3006	1.74583	0.97793	0.72097	0.158215	16.1785	9.0455
hsa-miR-33a-3p	16.9492	1.91083	0.901793	0.721353	0.158109	17.5328	11.2739
hsa-miR-3145-5p	36.7715	9.19249	1.23322	0.721478	0.443202	35.9386	24.9989
hsa-miR-4458	32.8644	8.121	1.30953	0.721641	0.405214	30.9434	24.7106
hsa-miR-4290	40.9765	4.45424	1.39367	0.722089	0.334275	23.9852	10.8702
hsa-miR-7853-5p	20.1695	4.0431	1.00518	0.722142	0.225799	22.4634	20.0456
hsa-miR-29a-3p	27.59	3.91724	0.830791	0.722224	0.127515	15.3486	14.1981
hsa-miR-125a-5p	27.636	2.11126	0.832177	0.72343	0.0799749	9.61032	7.63951
hsa-miR-5705	45.4005	14.6203	1.26199	0.724276	0.436188	34.5634	32.2029
hsa-miR-135b-5p	26.4816	2.06298	1.08868	0.725687	0.433109	39.7828	7.79025
hsa-miR-190b	41.1872	2.86313	1.40084	0.725801	0.314939	22.4822	6.95151
hsa-miR-320c	19.4399	0.854538	0.984987	0.726173	0.139035	14.1155	4.3958
hsa-miR-3921	23.5275	4.91312	1.35405	0.726292	0.348958	25.7715	20.8824
hsa-miR-561-3p	23.0443	1.51397	0.900761	0.726734	0.355551	39.4723	6.56982
hsa-miR-6732-5p	21.38	1.16121	1.18537	0.72699	0.0773977	6.52944	5.43128
hsa-miR-580-3p	17.0823	1.8202	0.908876	0.727019	0.155797	17.1417	10.6555
hsa-miR-320a	27.7761	4.26303	0.836397	0.727098	0.13732	16.418	15.3478
hsa-miR-1227-3p	41.2875	6.22439	1.40425	0.72757	0.367368	26.1611	15.0757
hsa-miR-200b-3p	27.8218	1.27152	0.837771	0.728293	0.0620647	7.40831	4.57024
hsa-miR-1303	19.4996	1.05808	0.988013	0.728404	0.142961	14.4695	5.42615
hsa-miR-326	27.8619	1.65664	0.838979	0.729343	0.0698672	8.32764	5.94589
hsa-miR-4731-3p	16.7071	3.24787	1.06441	0.73082	0.253581	23.8236	19.4401
hsa-miR-4740-5p	27.2774	5.50636	1.14258	0.731552	0.289573	25.3437	20.1865
hsa-miR-6832-3p	23.3809	1.94551	1.08555	0.732123	0.138783	12.7846	8.32092
hsa-miR-5089-5p	16.7565	0.77831	1.06756	0.732984	0.155154	14.5334	4.64481
hsa-miR-6717-5p	37.364	3.22385	1.25309	0.733102	0.341127	27.2229	8.62824
hsa-miR-6132	23.8391	1.84707	1.22145	0.733178	0.208257	17.05	7.74808
hsa-miR-5089-3p	16.7623	1.61473	1.06793	0.733235	0.179477	16.8061	9.63312
hsa-miR-374b-3p	31.1296	3.37085	1.40386	0.733343	0.374048	26.6442	10.8285
hsa-miR-4508	31.1065	8.57458	1.35406	0.733501	0.441576	32.6112	27.5652
hsa-miR-452-3p	14.8426	0.997671	0.814893	0.733623	0.894767	0.0793004	9.73138
hsa-miR-3177-5p	37.4032	5.42051	1.2544	0.73387	0.371409	29.6084	14.4921
hsa-miR-6742-5p	27.8135	2.61773	1.23444	0.734173	0.177583	14.3857	9.41175
hsa-miR-582-5p	23.298	7.96934	0.910678	0.734735	0.471882	51.8166	34.2061
hsa-miR-605-5p	26.8183	2.1212	1.10252	0.734912	0.438874	39.8063	7.90952
hsa-miR-520d-5p	28.1051	0.688773	0.846304	0.735711	0.0535263	6.32471	2.4507
hsa-miR-4670-5p	31.2285	3.22053	1.35937	0.736378	0.275253	20.2485	10.3128
hsa-miR-496	28.1403	4.99826	0.847362	0.73663	0.15841	18.6945	17.762
hsa-miR-7158-3p	27.9275	2.50799	1.2395	0.737182	0.17486	14.1072	8.98037
hsa-miR-519e-5p	28.185	8.2874	0.848707	0.7378	0.25441	29.9762	29.4036
hsa-miR-554	23.4147	4.42453	0.915241	0.738416	0.395991	43.2663	18.8964
hsa-miR-4665-5p	33.652	7.53853	1.34092	0.738935	0.390642	29.1325	22.4014
hsa-miR-3620-5p	37.6649	2.94337	1.26318	0.739006	0.340756	26.976	7.81462
hsa-miR-374b-5p	41.9582	9.75744	1.42706	0.739388	0.450809	31.59	23.2551
hsa-miR-424-3p	17.3766	1.05504	0.924532	0.739543	0.136243	14.7364	6.07161
hsa-miR-205-5p	14.9665	0.667309	0.821699	0.73975	0.90224	0.0684522	8.33057
hsa-miR-151a-3p	26.9968	6.17667	1.10986	0.739805	0.501954	45.2266	22.8793
hsa-miR-3152-5p	37.8597	9.4346	1.26971	0.742828	0.45562	35.8837	24.9199
hsa-miR-6082	24.1638	4.32552	1.23809	0.743164	0.29065	23.4757	17.9009
hsa-miR-769-3p	23.5768	4.5738	0.921575	0.743527	0.400779	43.4884	19.3996
hsa-miR-6081	24.2016	2.55186	1.24003	0.744327	0.22927	18.4891	10.5442
hsa-miR-4511	31.5767	5.66021	1.37453	0.744588	0.343622	24.9993	17.9253
hsa-miR-577	27.1791	4.44734	1.11736	0.744799	0.4727	42.3052	16.3631
hsa-miR-181c-3p	17.506	0.620294	0.93142	0.745052	0.129348	13.8871	3.54332
hsa-miR-30b-3p	19.9483	0.62362	1.01075	0.745165	0.139211	13.773	3.12618
hsa-miR-3149	24.1479	2.97588	1.38975	0.745444	0.270899	19.4926	12.3235
hsa-miR-3167	24.1495	0.579573	1.38984	0.745492	0.212538	15.2922	2.39994
hsa-miR-758-3p	19.968	2.64891	1.01175	0.745903	0.190871	18.8654	13.2658
hsa-miR-433-5p	20.855	3.52992	1.03934	0.746682	0.205062	19.7299	16.926
hsa-miR-4766-5p	46.8426	6.48963	1.30208	0.747282	0.243436	18.6959	13.8541
hsa-miR-5092	27.8654	1.73877	1.16721	0.747322	0.193118	16.5453	6.23989
hsa-miR-2115-3p	42.415	9.86213	1.4426	0.747437	0.455678	31.5873	23.2515
hsa-miR-548t-5p	24.2176	3.6377	1.39376	0.747594	0.296881	21.3007	15.0209
hsa-miR-4513	34.0708	1.21873	1.3576	0.74813	0.25747	18.965	3.57707
hsa-miR-1972	42.4651	7.26665	1.4443	0.748321	0.395525	27.3852	17.112
hsa-miR-3688-3p	31.7746	5.00017	1.43295	0.748539	0.415381	28.9878	15.7364
hsa-miR-7855-5p	20.9407	4.25074	1.04362	0.749752	0.236795	22.6898	20.299
hsa-miR-2110	27.7019	0.918789	1.41668	0.749999	0.223768	15.7952	3.3167
hsa-miR-5003-5p	17.1559	0.829496	1.093	0.750452	0.159528	14.5954	4.83506
hsa-miR-100-5p	28.6711	3.19672	0.863347	0.750526	0.108627	12.5821	11.1496
hsa-miR-3147	24.3194	3.15547	1.39962	0.750738	0.278678	19.9109	12.9751
hsa-miR-144-5p	27.3989	9.5881	1.1264	0.750824	0.590321	52.4079	34.9944
hsa-miR-4442	34.1958	6.21956	1.36258	0.750875	0.354713	26.0324	18.1881
hsa-miR-581	23.8129	1.97408	0.930805	0.750973	0.370411	39.7947	8.28997
hsa-miR-4430	31.8777	1.34417	1.38763	0.751686	0.24878	17.9284	4.21664
hsa-miR-3180-3p	42.6942	5.64299	1.45209	0.752357	0.364999	25.1361	13.2172
hsa-miR-4695-3p	47.1953	1.86705	1.31188	0.752909	0.172677	13.1625	3.95601
hsa-miR-571	23.8768	3.85955	0.933303	0.752989	0.393339	42.1448	16.1644
hsa-miR-216a-3p	25.2432	2.45736	1.22933	0.753689	0.281619	22.9083	9.73475
hsa-miR-3155a	24.4181	2.62382	1.4053	0.753786	0.260476	18.5353	10.7454
hsa-miR-9-3p	28.812	5.52473	0.867589	0.754214	0.173882	20.042	19.1751
hsa-miR-5090	28.1375	4.54755	1.17861	0.754618	0.262493	22.2714	16.1619
hsa-miR-4484	34.4099	2.30597	1.37111	0.755577	0.271393	19.7936	6.70148
hsa-miR-7-1-3p	20.229	2.62602	1.02497	0.755653	0.191328	18.6666	12.9814
hsa-miR-193b-5p	23.9626	1.25888	0.936658	0.755696	0.367869	39.2746	5.25353
hsa-miR-493-5p	15.294	1.97593	0.83968	0.755938	0.921984	0.123531	14.7117
hsa-miR-548am-3p	32.0663	4.62191	1.39584	0.756134	0.315658	22.6142	14.4136
hsa-miR-3184-3p	24.5859	2.90834	1.25972	0.756148	0.242509	19.251	11.8293
hsa-miR-5700	38.5405	4.88198	1.29254	0.756185	0.371726	28.7592	12.6671
hsa-miR-449c-3p	27.9383	2.64787	1.42878	0.756401	0.258886	18.1194	9.47755
hsa-miR-4704-5p	28.216	4.64391	1.1819	0.756723	0.265779	22.4875	16.4584
hsa-miR-525-5p	28.9102	3.91649	0.870545	0.756784	0.128393	14.7485	13.5471
hsa-miR-154-3p	28.9224	1.23763	0.870913	0.757104	0.0629875	7.23236	4.27913
hsa-miR-3671	32.1407	3.029	1.44946	0.757163	0.378383	26.105	9.42419
hsa-miR-1910-5p	32.1752	1.35453	1.45102	0.757976	0.358487	24.7059	4.20987
hsa-miR-1321	43.0134	12.5847	1.46295	0.757983	0.530134	36.2373	29.2577
hsa-miR-891a-5p	32.1872	3.03807	1.45156	0.758258	0.379007	26.1103	9.43877
hsa-miR-6854-5p	24.6714	4.24031	1.2641	0.758777	0.289936	22.9361	17.1871
hsa-miR-4701-3p	17.3747	1.84854	1.10695	0.760024	0.192634	17.4023	10.6393
hsa-miR-6741-3p	22.3596	3.20087	1.23968	0.7603	0.183064	14.767	14.3154
hsa-miR-6776-5p	22.3685	0.973098	1.24017	0.760599	0.0702201	5.66215	4.35031
hsa-miR-92a-2-5p	24.1208	2.64496	0.94284	0.760683	0.381255	40.4369	10.9655
hsa-miR-6724-5p	38.7818	6.90591	1.30064	0.76092	0.407939	31.3645	17.8071
hsa-miR-6767-3p	24.743	3.43554	1.26777	0.760977	0.260883	20.5781	13.8849
hsa-miR-6770-3p	21.2552	3.01717	1.05929	0.761012	0.184778	17.4435	14.195
hsa-miR-3199	25.5323	2.74562	1.24341	0.76232	0.290454	23.3594	10.7535
hsa-miR-4540	32.3315	1.94354	1.40739	0.762388	0.259427	18.4332	6.01129
hsa-miR-7152-3p	22.4217	3.28135	1.24312	0.762409	0.187422	15.0768	14.6347
hsa-miR-548c-3p	17.9209	5.23375	0.953492	0.762708	0.306487	32.1437	29.2047
hsa-miR-4712-5p	47.8201	9.70436	1.32925	0.762875	0.317195	23.8627	20.2935
hsa-miR-5585-3p	47.864	9.47119	1.33047	0.763576	0.311783	23.434	19.7877
hsa-miR-4751	47.8677	11.6259	1.33057	0.763635	0.363781	27.3402	24.2875
hsa-miR-4522	34.8085	6.12678	1.387	0.764329	0.355431	25.6259	17.6014
hsa-miR-553	24.2438	1.68083	0.947647	0.764562	0.374646	39.5344	6.93304
hsa-miR-4317	43.4271	1.95584	1.47702	0.765273	0.322725	21.8497	4.50373
hsa-miR-4715-5p	17.5042	0.887336	1.11519	0.765687	0.16365	14.6746	5.06928
hsa-miR-331-5p	20.5	1.72922	1.03871	0.765776	0.164587	15.8454	8.43522
hsa-miR-5197-3p	34.8762	5.85706	1.3897	0.765817	0.34851	25.0781	16.7939
hsa-miR-129-2-3p	24.3216	0.0623261	0.950688	0.767015	0.370032	38.9225	0.256259
hsa-miR-6762-3p	22.6695	4.41372	1.25686	0.770834	0.248912	19.8043	19.4699
hsa-miR-4664-3p	32.6938	0.643971	1.42316	0.770931	0.249572	17.5365	1.9697
hsa-miR-6777-3p	22.6904	1.38419	1.25802	0.771546	0.0892648	7.09569	6.10033
hsa-miR-6823-5p	22.6952	1.13968	1.25828	0.77171	0.0779241	6.19289	5.02168
hsa-miR-6084	39.3508	8.1982	1.31972	0.772085	0.437837	33.1765	20.8336
hsa-miR-4422	14.7774	0.555592	0.936552	0.772337	0.0432339	4.61629	3.75974
hsa-miR-5582-5p	39.3658	1.39356	1.32023	0.772379	0.344062	26.0609	3.54004
hsa-miR-5186	48.4199	8.43838	1.34592	0.772444	0.289082	21.4784	17.4275
hsa-miR-4722-3p	28.8084	6.63968	1.20671	0.772611	0.333979	27.6768	23.0477
hsa-miR-4640-3p	28.83	1.22335	1.20762	0.773191	0.192013	15.9002	4.24333
hsa-miR-548ak	28.8531	3.12309	1.20858	0.773809	0.226741	18.7609	10.8241
hsa-miR-223-5p	18.1839	1.04054	0.967488	0.773903	0.141214	14.596	5.72228
hsa-miR-6737-5p	21.6268	2.1682	1.07781	0.774317	0.153674	14.258	10.0255
hsa-miR-548ar-5p	48.5524	4.75958	1.34961	0.774559	0.214965	15.928	9.80297
hsa-miR-4646-5p	35.2782	5.60505	1.40572	0.774644	0.34413	24.4808	15.8881
hsa-miR-645	18.2024	2.24972	0.968469	0.774688	0.176743	18.2498	12.3595
hsa-miR-455-3p	20.7533	0.919905	1.05154	0.775235	0.14855	14.127	4.43258
hsa-miR-6837-5p	25.22	1.29174	1.29221	0.775649	0.207118	16.0282	5.12189
hsa-miR-6774-5p	25.2266	5.85712	1.29254	0.77585	0.358608	27.7443	23.2181
hsa-miR-1298-3p	24.7852	5.21253	1.15075	0.776096	0.266544	23.1625	21.0308
hsa-miR-450a-3p	14.8574	0.0520934	0.941622	0.776518	0.0254367	2.70137	0.350622
hsa-miR-3913-5p	25.1588	2.73565	1.44793	0.77665	0.269457	18.6098	10.8735
hsa-miR-6509-3p	39.5838	11.5237	1.32753	0.776655	0.516572	38.9122	29.1122
hsa-miR-218-1-3p	24.6339	4.41994	0.962896	0.776864	0.41268	42.8583	17.9425
hsa-miR-339-3p	18.2568	4.76345	0.971365	0.777005	0.285035	29.3438	26.0914
hsa-miR-149-5p	15.7219	2.71321	0.863171	0.777086	0.947777	0.16087	18.6371
hsa-miR-490-5p	18.2663	1.97757	0.97187	0.777408	0.167632	17.2484	10.8263
hsa-miR-8088	24.8274	2.09038	1.15271	0.777417	0.148112	12.849	8.41964
hsa-miR-6752-3p	21.7215	2.39166	1.08253	0.777708	0.162023	14.967	11.0106
hsa-miR-4719	17.7832	1.83239	1.13297	0.777894	0.194865	17.1994	10.3041
hsa-miR-1269a	28.7344	3.39499	1.46949	0.777954	0.285733	19.4444	11.8151
hsa-miR-6826-5p	21.7397	4.96274	1.08344	0.778359	0.27062	24.9779	22.828
hsa-miR-103a-3p	28.4279	4.24506	1.1687	0.779023	0.488198	41.7728	14.9327
hsa-miR-3607-3p	33.0776	3.43235	1.49171	0.779234	0.394764	26.4638	10.3767
hsa-miR-6514-3p	39.7335	2.99492	1.33256	0.779593	0.358418	26.8971	7.53753
hsa-miR-4310	44.2558	4.33088	1.50521	0.779876	0.353929	23.5137	9.78603
hsa-miR-21-3p	20.8777	4.39282	1.05784	0.779882	0.263959	24.9527	21.0408
hsa-miR-6718-5p	39.7636	1.89297	1.33357	0.780184	0.350122	26.2545	4.76055
hsa-miR-127-3p	28.4728	6.50536	1.17054	0.780251	0.529209	45.2106	22.8477
hsa-miR-6822-3p	24.9206	5.6796	1.15704	0.780336	0.286616	24.7715	22.7908
hsa-miR-7112-5p	25.4101	0.821954	1.30195	0.781494	0.202172	15.5284	3.23476
hsa-miR-676-5p	44.3746	10.335	1.50925	0.781969	0.477163	31.616	23.2904
hsa-miR-518b	15.8251	1.17631	0.868836	0.782186	0.953998	0.0889323	10.2358
hsa-miR-150-5p	29.9056	2.42765	0.90052	0.782841	0.090004	9.99467	8.11772
hsa-miR-6811-5p	29.6787	2.35429	1.31723	0.783409	0.177358	13.4645	7.93257
hsa-miR-3650	20.9861	1.60848	1.06333	0.783932	0.164273	15.4489	7.66453
hsa-miR-3972	33.2473	2.03552	1.44725	0.783982	0.267304	18.4698	6.12238
hsa-miR-1272	33.2857	3.78863	1.5011	0.784136	0.403405	26.874	11.3821
hsa-miR-4514	35.7275	2.54323	1.42362	0.784509	0.28385	19.9386	7.1184
hsa-miR-3150a-5p	40.0206	4.8087	1.34219	0.785226	0.382231	28.4783	12.0156
hsa-miR-4730	17.9553	1.02774	1.14394	0.785421	0.1706	14.9134	5.72388
hsa-miR-6726-3p	25.0853	3.90718	1.16469	0.785491	0.213747	18.3523	15.5756
hsa-miR-4794	40.0358	10.0464	1.34269	0.785523	0.48343	36.0045	25.0935
hsa-miR-548an	35.8173	2.98548	1.4272	0.786482	0.291216	20.4048	8.33528
hsa-miR-631	21.0551	1.42185	1.06683	0.786509	0.160211	15.0175	6.75298
hsa-miR-4659a-5p	33.3548	2.26504	1.45193	0.786516	0.271539	18.7019	6.79075
hsa-miR-3195	44.6434	3.23441	1.51839	0.786706	0.342771	22.5747	7.24499
hsa-miR-188-5p	28.7097	4.04522	1.18028	0.786743	0.489569	41.4791	14.0901
hsa-miR-140-5p	30.0744	1.99999	0.905602	0.78726	0.0800936	8.84424	6.65015
hsa-miR-454-5p	18.5176	1.8125	0.985238	0.788102	0.16371	16.6163	9.78799
hsa-miR-4645-3p	33.4325	10.3939	1.45531	0.788349	0.518668	35.6396	31.0892
hsa-miR-4764-3p	18.0292	1.00363	1.14864	0.788653	0.170617	14.8538	5.56669
hsa-miR-3150a-3p	26.4148	0.923347	1.28639	0.788668	0.270522	21.0296	3.49557
hsa-miR-5687	49.4378	8.69073	1.37422	0.788683	0.296852	21.6015	17.5791
hsa-miR-135a-3p	25.0161	2.10091	0.977838	0.788919	0.38935	39.8174	8.39823
hsa-miR-555	21.1331	2.14251	1.07078	0.789424	0.18004	16.8139	10.1382
hsa-miR-103a-2-5p	29.1646	8.25411	1.49149	0.789601	0.48087	32.241	28.3018
hsa-miR-582-3p	25.0458	6.9127	0.978996	0.789854	0.467123	47.7145	27.6003
hsa-miR-6504-5p	40.308	2.11003	1.35182	0.790866	0.356134	26.3446	5.23476
hsa-miR-3173-5p	40.3091	7.78992	1.35186	0.790886	0.435985	32.2508	19.3255
hsa-miR-346	28.869	5.34902	1.18683	0.791109	0.512581	43.189	18.5286
hsa-miR-3170	26.4976	1.45766	1.29042	0.791142	0.276851	21.4543	5.5011
hsa-miR-4664-5p	33.5555	3.7335	1.46067	0.79125	0.301989	20.6747	11.1263
hsa-miR-3938	26.503	1.40625	1.29069	0.791304	0.276273	21.4051	5.30598
hsa-miR-5187-3p	18.1045	0.545942	1.15344	0.791949	0.162607	14.0975	3.0155
hsa-miR-548ar-3p	49.646	8.40374	1.38001	0.792005	0.29083	21.0745	16.9273
hsa-miR-130b-5p	18.6105	4.04864	0.990185	0.792059	0.253139	25.5648	21.7546
hsa-miR-659-3p	18.6122	2.2289	0.990275	0.792131	0.17817	17.9919	11.9755
hsa-miR-3973	33.6302	2.5978	1.46392	0.79301	0.279036	19.0609	7.72462
hsa-miR-5696	49.7136	4.55569	1.38188	0.793083	0.214783	15.5428	9.16389
hsa-miR-373-5p	28.9464	5.09046	1.19001	0.793231	0.509243	42.793	17.5858
hsa-miR-383-3p	25.3432	5.17713	1.17666	0.793568	0.266122	22.6167	20.4281
hsa-miR-5579-5p	40.4543	6.52579	1.35673	0.793736	0.413047	30.4443	16.1312
hsa-miR-193b-3p	28.9978	2.29825	1.19213	0.79464	0.47458	39.8095	7.9256
hsa-miR-3907	26.6247	1.11609	1.29661	0.794935	0.274317	21.1565	4.19195
hsa-miR-4500	33.7131	4.49221	1.46753	0.794966	0.321921	21.9363	13.3248
hsa-miR-17-3p	29.0125	8.49905	1.19273	0.795042	0.581895	48.7867	29.2944
hsa-miR-6749-5p	23.3973	3.09858	1.29721	0.795584	0.17811	13.7303	13.2433
hsa-miR-483-5p	25.2314	0.801732	0.986252	0.795708	0.385143	39.0512	3.17752
hsa-miR-6885-5p	25.8789	0.36179	1.32597	0.795914	0.202237	15.252	1.39801
hsa-miR-1911-5p	45.1679	9.54821	1.53623	0.79595	0.461892	30.0666	21.1394
hsa-miR-3179	15.2306	0.61514	0.965274	0.796024	0.0467802	4.84631	4.03884
hsa-miR-6511b-5p	40.5724	2.49062	1.36069	0.796053	0.361114	26.5391	6.13871
hsa-miR-7844-5p	25.8958	2.64533	1.32683	0.796432	0.242858	18.3036	10.2153
hsa-miR-34b-3p	25.2621	1.66089	0.987452	0.796676	0.389778	39.4731	6.57464
hsa-miR-624-5p	18.7253	3.90272	0.996289	0.796942	0.247009	24.7929	20.842
hsa-miR-1301-3p	33.8479	4.12462	1.52646	0.797382	0.415563	27.2241	12.1857
hsa-miR-600	25.2902	5.48963	0.98855	0.797562	0.440551	44.5654	21.7065
hsa-miR-30a-3p	30.4729	0.308332	0.917601	0.79769	0.0543014	5.91775	1.01182
hsa-miR-648	25.2966	3.39599	0.988801	0.797764	0.407107	41.1718	13.4247
hsa-miR-130a-3p	29.1384	2.95113	1.19791	0.798492	0.482826	40.3058	10.128
hsa-let-7d-3p	18.7665	0.864056	0.998484	0.798697	0.141734	14.195	4.60424
hsa-miR-382-5p	29.1579	3.89825	1.19871	0.799026	0.494345	41.2398	13.3694
hsa-miR-4660	33.8859	13.7444	1.47505	0.799042	0.651169	44.1455	40.5608
hsa-miR-6836-3p	30.2798	2.58619	1.34391	0.799274	0.185885	13.8317	8.541
hsa-miR-625-3p	25.3483	1.2687	0.990823	0.799396	0.38882	39.2422	5.00508
hsa-miR-3678-3p	29.5361	2.41312	1.51048	0.799657	0.263898	17.4711	8.17009
hsa-miR-548i	29.6144	3.23191	1.51449	0.801778	0.286391	18.91	10.9133
hsa-miR-4498	15.3421	0.530577	0.972342	0.801852	0.042533	4.37428	3.4583
hsa-miR-7157-5p	22.399	2.27696	1.11629	0.801963	0.160263	14.3568	10.1655
hsa-miR-216b-3p	26.0816	4.49669	1.33636	0.802148	0.307046	22.9764	17.2408
hsa-miR-585-5p	25.6235	4.16933	1.18968	0.802345	0.225402	18.9465	16.2715
hsa-miR-1245b-5p	50.3139	8.45099	1.39857	0.802659	0.293275	20.9696	16.7965
hsa-miR-6756-5p	30.4408	3.29224	1.35105	0.803524	0.20726	15.3407	10.8152
hsa-miR-5591-3p	29.9692	4.45618	1.25533	0.803742	0.268037	21.3519	14.8692
hsa-miR-30c-2-3p	21.5248	0.899127	1.09063	0.804057	0.153222	19.0561	4.17716
hsa-miR-3150b-3p	45.6564	4.66444	1.55284	0.804558	0.367962	23.696	10.2164
hsa-miR-185-3p	21.5394	3.03987	1.09137	0.804603	0.212496	19.4705	14.1131
hsa-miR-5703	50.4701	8.13026	1.40291	0.805151	0.286518	20.4231	16.1091
hsa-miR-6888-5p	30.5084	4.20406	1.35405	0.805309	0.237734	17.5572	13.78
hsa-miR-6165	26.1852	6.09475	1.34166	0.805334	0.372881	27.7924	23.2755
hsa-miR-3692-5p	26.0915	3.59309	1.50161	0.805442	0.306907	20.4386	13.7711
hsa-miR-6865-3p	30.5217	0.538656	1.35464	0.805659	0.149307	11.0219	1.76483
hsa-miR-3686	34.2044	3.07461	1.54253	0.80578	0.400304	25.9511	8.98893
hsa-miR-887-5p	30.5426	2.65394	1.35557	0.806212	0.188746	13.9238	8.68931
hsa-miR-636	18.9565	1.86719	1.00859	0.806785	0.16796	16.6528	9.84986
hsa-miR-933	45.7851	9.52486	1.55722	0.806825	0.46454	29.8313	20.8034
hsa-miR-17-5p	29.4452	3.87445	1.21052	0.8069	0.498394	41.1718	13.1582
hsa-miR-4654	36.7721	7.41983	1.46524	0.807447	0.402348	27.4595	20.1779
hsa-miR-5581-5p	50.642	11.1487	1.40769	0.807894	0.356746	25.3426	22.0147
hsa-miR-181b-3p	26.1723	4.03163	1.50626	0.807936	0.324941	21.5727	15.4042
hsa-miR-125b-5p	30.8852	9.0652	0.930017	0.808484	0.278306	29.9248	29.3513
hsa-miR-6778-3p	23.7865	6.08409	1.31879	0.808817	0.340687	25.8334	25.5779
hsa-miR-4512	36.8369	2.21423	1.46782	0.808869	0.287261	19.5706	6.01091
hsa-miR-7113-3p	30.6455	0.758229	1.36014	0.808929	0.151757	11.1574	2.47419
hsa-miR-139-3p	29.5273	9.10618	1.2139	0.80915	0.603671	49.73	30.8398
hsa-miR-4717-3p	18.5305	2.55055	1.18058	0.810583	0.229864	19.4704	13.764
hsa-miR-548bb-5p	26.3636	3.36576	1.35081	0.810822	0.26801	19.8408	12.7667
hsa-miR-4761-5p	50.8334	17.6284	1.41301	0.810948	0.521136	36.8812	34.6788
hsa-miR-6516-5p	23.8525	9.16562	1.32245	0.811062	0.510422	38.5968	38.4262
hsa-miR-3156-3p	41.3509	8.43568	1.3868	0.811327	0.456341	32.9061	20.4003
hsa-miR-4284	26.2883	5.9679	1.51293	0.811516	0.412524	27.2665	22.7018
hsa-miR-1250-3p	25.9297	4.30633	1.20389	0.811933	0.231581	19.236	16.6077
hsa-miR-7153-5p	23.8782	0.902599	1.32387	0.811934	0.0693273	5.23672	3.78002
hsa-miR-5583-3p	30.2913	2.3106	1.26883	0.812382	0.217186	17.1171	7.62791
hsa-miR-95-5p	22.6982	6.36189	1.1312	0.812675	0.337159	29.8054	28.0282
hsa-miR-4670-3p	37.0129	5.1291	1.47484	0.812734	0.342375	23.2144	13.8576
hsa-miR-4328	27.2286	3.64929	1.32602	0.812966	0.327409	24.6911	13.4024
hsa-miR-767-5p	19.1034	3.72805	1.01641	0.813034	0.24077	23.6884	19.5151
hsa-miR-301a-5p	26.3455	5.55935	1.51622	0.813281	0.393452	25.9495	21.1018
hsa-miR-1-5p	25.9818	5.05748	1.20631	0.813565	0.262386	21.7511	19.4655
hsa-miR-1234-3p	30.0521	0.88561	1.53688	0.813629	0.241624	15.7217	2.94691
hsa-miR-4749-3p	27.2532	4.71313	1.32722	0.8137	0.358374	27.0019	17.2939
hsa-miR-5094	34.5233	9.86571	1.5028	0.814071	0.502997	33.4708	28.577
hsa-miR-324-3p	16.496	0.705379	0.905672	0.815348	0.994444	0.0745755	8.23428
hsa-miR-5195-5p	37.138	7.02934	1.47982	0.815482	0.392957	26.5543	18.9276
hsa-miR-1914-3p	30.1226	2.0935	1.54048	0.815538	0.260879	16.9349	6.94991
hsa-miR-361-3p	19.1622	2.50296	1.01954	0.815538	0.190986	18.7327	13.062
hsa-miR-4639-5p	18.6508	1.33387	1.18825	0.815845	0.184387	15.5176	7.1518
hsa-miR-1252-3p	26.5361	1.71642	1.35964	0.816126	0.224447	16.5078	6.46825
hsa-miR-6812-5p	26.068	8.01755	1.21031	0.816262	0.390344	32.2515	30.7563
hsa-miR-3607-5p	34.6522	3.90374	1.56273	0.816329	0.419198	26.8248	11.2655
hsa-miR-495-3p	31.2045	4.25888	0.939632	0.816843	0.139456	14.8416	13.6483
hsa-miR-3682-3p	21.889	0.715313	1.10908	0.81766	0.153118	13.8059	3.26791
hsa-miR-5589-5p	18.7037	1.73904	1.19161	0.818157	0.198	16.6162	9.29783
hsa-miR-548c-5p	19.2271	3.67772	1.02299	0.8183	0.239076	23.3703	19.1278
hsa-miR-892c-3p	41.7104	3.08606	1.39886	0.818381	0.375712	26.8585	7.39877
hsa-miR-509-3-5p	34.7404	4.23254	1.5667	0.818405	0.426503	27.223	12.1833
hsa-miR-1205	46.4449	13.0531	1.57966	0.818452	0.557821	35.3127	28.1045
hsa-miR-4632-5p	51.3054	9.23429	1.42613	0.818477	0.312955	21.9443	17.9987
hsa-miR-3677-5p	34.7174	5.49017	1.51125	0.818649	0.355617	23.5314	15.8139
hsa-miR-1270	30.243	14.3434	1.54664	0.818798	0.771434	49.8781	47.4271
hsa-miR-567	21.9278	3.12821	1.11105	0.819109	0.217561	19.5816	14.266
hsa-miR-572	25.9868	3.86435	1.01578	0.819531	0.423231	41.6657	14.8704
hsa-miR-515-5p	31.3343	4.57655	0.943541	0.820241	0.148385	15.7264	14.6056
hsa-miR-24-1-5p	29.9588	13.4734	1.23164	0.820974	0.733267	59.5361	44.9729
hsa-miR-504-5p	16.6119	0.376675	0.912035	0.821076	1.00143	0.0674291	7.39326
hsa-miR-551b-5p	19.3165	1.37442	1.02775	0.822105	0.156178	15.1962	7.11525
hsa-miR-548aa	46.6725	8.54789	1.5874	0.822464	0.44689	28.1523	18.3146
hsa-miR-548ai	34.8843	2.26642	1.51851	0.822583	0.282402	18.5973	6.49697
hsa-miR-3121-3p	27.5662	2.07485	1.34246	0.823046	0.296157	22.0608	7.52678
hsa-miR-2681-5p	34.9207	2.40375	1.5201	0.823443	0.284802	18.7358	6.88344
hsa-miR-876-3p	30.4201	5.48588	1.5557	0.823593	0.36936	23.7424	18.0337
hsa-miR-200a-5p	16.6644	1.4388	0.914915	0.823669	1.00459	0.101907	11.1384
hsa-miR-4693-3p	37.5163	4.5311	1.49489	0.823788	0.331835	22.1979	12.0777
hsa-miR-18a-3p	16.6733	0.675955	0.915404	0.82411	1.00513	0.0743422	8.12124
hsa-miR-548b-3p	19.3638	1.02941	1.03026	0.824118	0.148786	14.4416	5.31616
hsa-miR-4258	27.6043	1.58876	1.34432	0.824185	0.28931	21.5209	5.75548
hsa-miR-424-5p	31.5314	1.77654	0.949477	0.825401	0.0769839	8.10803	5.63419
hsa-miR-7108-3p	31.2822	2.79608	1.3884	0.825734	0.195493	14.0805	8.93827
hsa-miR-4724-5p	18.8827	0.700015	1.20302	0.825988	0.171569	14.2615	3.70718
hsa-miR-6508-5p	42.0985	7.75221	1.41187	0.825995	0.44775	31.7133	18.4145
hsa-miR-6751-3p	26.3791	1.86616	1.22476	0.826005	0.147101	12.0106	7.0744
hsa-miR-6509-5p	42.1007	1.23005	1.41195	0.826039	0.366882	25.9841	2.92168
hsa-miR-642b-3p	27.6671	5.15027	1.34737	0.826059	0.375468	27.8666	18.6151
hsa-miR-5091	35.0402	3.18528	1.5253	0.82626	0.299783	19.6541	9.09036
hsa-miR-4721	30.8118	1.09274	1.29063	0.826339	0.202997	15.7285	3.54652
hsa-miR-5010-5p	30.8142	2.08279	1.29073	0.826406	0.216172	16.748	6.75918
hsa-miR-5582-3p	18.8985	0.759154	1.20403	0.82668	0.172719	14.3451	4.01701
hsa-miR-4685-5p	51.8373	2.44945	1.44092	0.826962	0.193282	13.4138	4.72527
hsa-miR-10a-5p	30.1839	6.1156	1.24089	0.827142	0.545496	43.9601	20.2611
hsa-miR-29a-5p	19.4481	3.68678	1.03475	0.827703	0.240379	23.2308	18.9571
hsa-miR-6131	42.1932	5.98225	1.41505	0.827854	0.416818	29.4561	14.1782
hsa-miR-664b-5p	30.8806	2.38073	1.29351	0.828186	0.221883	17.1536	7.70947
hsa-miR-484	30.2362	11.604	1.24304	0.828576	0.680255	54.7252	38.3779
hsa-miR-548as-5p	18.9579	1.5184	1.20781	0.829276	0.192416	15.931	8.00936
hsa-miR-4454	15.8695	0.430292	1.00576	0.829413	0.0383332	3.81135	2.71144
hsa-miR-4472	35.1787	7.89027	1.53132	0.829525	0.434938	28.4027	22.4291
hsa-miR-4639-3p	18.9768	0.815969	1.20901	0.830104	0.174423	14.4269	4.29983
hsa-miR-604	22.2446	3.79636	1.1271	0.830942	0.244657	21.7068	17.0665
hsa-miR-3680-5p	35.2803	4.87748	1.59105	0.831126	0.445434	27.9962	13.8249
hsa-miR-3143	26.9264	0.29494	1.54966	0.831216	0.234656	15.1424	1.09536
hsa-miR-374a-3p	26.3629	1.02043	1.03048	0.831392	0.403059	39.1137	3.87072
hsa-miR-1258	22.3096	3.66098	1.13039	0.833371	0.239581	21.1945	16.4099
hsa-miR-921	30.7837	2.48487	1.57429	0.833435	0.274327	17.4255	8.07206
hsa-miR-219a-1-3p	30.7953	2.93983	1.57488	0.833749	0.285928	18.1555	9.54638
hsa-miR-6791-3p	24.5223	4.33154	1.35958	0.833837	0.245155	18.0316	17.6637
hsa-miR-1251-3p	27.1186	1.4095	1.38949	0.834041	0.223048	16.0525	5.19755
hsa-miR-3191-3p	27.986	9.40965	1.36291	0.835581	0.538392	39.5033	33.6227
hsa-miR-6757-5p	24.5802	7.11197	1.36279	0.835807	0.397388	29.1598	28.9337
hsa-miR-3131	28.0118	7.13821	1.36416	0.83635	0.448185	32.8543	25.4829
hsa-miR-4766-3p	31.1973	4.08787	1.30678	0.83668	0.263472	20.162	13.1033
hsa-miR-3120-5p	27.2248	3.05305	1.39493	0.837308	0.263353	18.8793	11.2142
hsa-miR-4440	35.5093	10.5563	1.54572	0.837321	0.532636	34.4589	29.7282
hsa-miR-3923	28.0642	2.23619	1.36671	0.837916	0.303619	22.2152	7.96812
hsa-miR-548aq-3p	52.532	14.0651	1.46023	0.838045	0.43181	29.5714	26.7744
hsa-miR-8073	26.7654	5.48795	1.24269	0.838101	0.281907	22.6852	20.5039
hsa-miR-342-3p	16.9592	1.30986	0.931103	0.838243	1.02237	0.0972868	10.4485
hsa-miR-1264	47.5917	3.4818	1.61867	0.838662	0.365779	22.5976	7.31597
hsa-miR-6882-5p	23.4301	5.71244	1.16768	0.838881	0.308321	26.4046	24.3808
hsa-miR-4485-5p	26.7983	1.49658	1.24422	0.839133	0.139328	11.198	5.58461
hsa-miR-3714	27.1849	2.28995	1.56454	0.839196	0.270556	17.2931	8.42362
hsa-miR-412-3p	16.988	0.191058	0.932683	0.839665	1.0241	0.0664654	7.12626
hsa-miR-6883-3p	23.4801	4.20981	1.17017	0.840671	0.241021	20.597	17.9293
hsa-miR-1290	22.5236	2.01348	1.14124	0.841366	0.183961	16.1194	8.93942
hsa-miR-3648	47.7553	7.13949	1.62423	0.841544	0.423745	26.089	14.9502
hsa-miR-5193	31.3808	6.20313	1.31446	0.841601	0.328761	25.0111	19.7673
hsa-miR-4303	28.192	1.82353	1.37294	0.841731	0.298235	21.7224	6.46825
hsa-miR-545-5p	22.5376	1.36233	1.14195	0.84189	0.16801	14.7126	6.04467
hsa-miR-4636	35.7334	6.35014	1.55547	0.842606	0.387138	24.8888	17.7709
hsa-miR-4767	52.835	10.5203	1.46865	0.842879	0.345702	23.5388	19.9116
hsa-miR-4734	52.9129	8.82163	1.47082	0.844122	0.306959	20.87	16.672
hsa-miR-3657	35.8557	9.24834	1.617	0.84468	0.57351	35.4676	25.7932
hsa-miR-632	22.6127	1.36729	1.14575	0.844693	0.168579	14.7134	6.04656
hsa-miR-3135a	27.3652	3.31251	1.57491	0.844761	0.304825	19.3551	12.1048
hsa-miR-4759	19.313	1.17573	1.23044	0.844812	0.185264	15.0568	6.08775
hsa-miR-4716-3p	31.5009	9.42386	1.31949	0.844821	0.443512	33.6123	29.9162
hsa-miR-5088-3p	23.6012	1.11943	1.17621	0.845005	0.131649	11.1927	4.74311
hsa-miR-4253	47.9695	3.39568	1.63152	0.84532	0.367449	22.5219	7.07883
hsa-miR-508-5p	26.8123	0.753797	1.04805	0.845565	0.408981	39.0231	2.81138
hsa-miR-502-5p	17.1089	2.16949	0.93932	0.84564	1.03139	0.136222	14.5022
hsa-miR-4700-5p	38.5324	5.53551	1.53538	0.8461	0.361143	23.5214	14.3658
hsa-miR-6798-3p	27.0314	4.13426	1.25504	0.846431	0.22734	18.1141	15.2943
hsa-miR-200a-3p	17.1249	1.74326	0.940199	0.846432	1.03236	0.116351	12.3752
hsa-miR-4507	16.198	0.438161	1.02659	0.846585	0.0390799	3.80679	2.70503
hsa-miR-422a	17.1282	1.28006	0.940381	0.846596	1.03256	0.0965303	10.265
hsa-miR-196b-5p	17.1344	1.48002	0.94072	0.8469	1.03293	0.104808	11.1413
hsa-miR-10a-3p	19.9076	3.62941	1.05919	0.847261	0.239827	22.6424	18.2313
hsa-miR-4690-5p	31.6071	2.12439	1.32394	0.84767	0.221532	16.7327	6.72124
hsa-miR-5692a	31.6294	4.53969	1.32487	0.848267	0.278164	20.9955	14.3528
hsa-miR-6823-3p	24.9531	1.28069	1.38347	0.848487	0.0869231	6.28298	5.13236
hsa-miR-1285-5p	27.4894	1.35596	1.58206	0.848596	0.251355	15.8879	4.93267
hsa-miR-7109-3p	32.1494	2.98848	1.42689	0.848625	0.204187	14.31	9.29561
hsa-miR-4681	38.6603	4.17531	1.54048	0.848909	0.331657	21.5295	10.8
hsa-miR-4780	53.2214	11.9697	1.47939	0.849043	0.381046	25.7569	22.4904
hsa-miR-2467-3p	53.2322	4.76135	1.47969	0.849216	0.228086	15.4145	8.94449
hsa-miR-196a-5p	32.4456	6.52333	0.977003	0.84933	0.204524	20.9338	20.1055
hsa-miR-3197	27.5277	1.74155	1.58426	0.849778	0.259412	16.3743	6.32654
hsa-miR-518f-3p	17.1986	1.9877	0.944247	0.850076	1.0368	0.127767	13.5311
hsa-miR-6803-5p	27.1503	1.50415	1.26056	0.850154	0.140879	11.1759	5.54009
hsa-miR-6856-5p	27.1705	3.82893	1.2615	0.850787	0.21586	17.1113	14.0922
hsa-miR-575	22.7898	2.32034	1.15472	0.851309	0.194456	16.84	10.1815
hsa-miR-937-5p	27.5775	9.48458	1.58713	0.851314	0.596164	37.5624	34.3925
hsa-miR-499b-5p	53.3973	23.8286	1.48428	0.851849	0.688072	46.3573	44.6251
hsa-miR-6803-3p	23.7954	4.34448	1.18589	0.851961	0.247655	20.8835	18.2576
hsa-miR-8063	23.7979	2.06514	1.18601	0.85205	0.158271	13.3448	8.67783
hsa-miR-382-3p	48.4028	7.28616	1.64625	0.852954	0.430464	26.1481	15.0532
hsa-miR-6852-5p	32.3318	1.90255	1.43498	0.853441	0.177494	12.3691	5.88446
hsa-miR-4493	38.8792	9.88549	1.5492	0.853714	0.488273	31.5177	25.4262
hsa-miR-4745-3p	19.5212	0.660527	1.2437	0.853918	0.176367	14.1808	3.38364
hsa-miR-5196-5p	38.8951	6.16032	1.54984	0.854065	0.378912	24.4485	15.8383
hsa-miR-6847-5p	32.4004	2.18162	1.43803	0.855251	0.183991	12.7947	6.73332
hsa-miR-3187-3p	27.7271	6.12432	1.59574	0.855933	0.42698	26.7575	22.0878
hsa-miR-6795-3p	32.4448	5.3164	1.44	0.856424	0.283232	19.6689	16.386
hsa-miR-6883-5p	27.354	7.63816	1.27002	0.856533	0.375446	29.5622	27.9233
hsa-miR-1825	31.6386	3.00423	1.61801	0.856581	0.293325	18.1288	9.49547
hsa-miR-6511b-3p	43.6795	4.17248	1.4649	0.857017	0.403282	27.5298	9.55247
hsa-miR-6877-5p	27.8749	4.49795	1.42824	0.857302	0.316492	22.1595	16.1362
hsa-miR-3692-3p	48.6592	7.93947	1.65497	0.857473	0.445109	26.8952	16.3165
hsa-miR-4763-3p	19.6072	1.44669	1.24918	0.857679	0.195163	15.6233	7.37837
hsa-miR-520g-3p	32.7708	2.82635	0.986796	0.857843	0.102731	10.4106	8.62461
hsa-miR-33b-5p	22.9672	1.35028	1.16371	0.857936	0.17043	14.6454	5.87915
hsa-miR-486-3p	36.4609	13.9632	1.64429	0.858936	0.746166	45.3792	38.2964
hsa-miR-6839-5p	25.266	10.2694	1.40082	0.859125	0.57162	40.8062	40.645
hsa-miR-4650-5p	32.067	6.65045	1.3432	0.860004	0.346361	25.7861	20.7392
hsa-miR-3160-5p	43.8363	1.69806	1.47015	0.860092	0.383832	26.1083	3.87363
hsa-miR-518c-5p	32.8587	3.51911	0.989443	0.860144	0.120654	12.1941	10.7098
hsa-miR-6862-5p	24.0414	9.10674	1.19814	0.860767	0.469824	39.2127	37.8794
hsa-miR-4652-3p	36.5044	0.998776	1.58903	0.860785	0.280289	17.639	2.73605
hsa-miR-4646-3p	39.2065	5.08221	1.56224	0.860902	0.354498	22.6916	12.9627
hsa-miR-7977	24.0513	2.2573	1.19864	0.861123	0.165597	13.8154	9.38535
hsa-miR-208b-5p	32.6268	3.21823	1.44807	0.861226	0.212655	14.6854	9.86376
hsa-miR-361-5p	17.429	0.230368	0.956897	0.861465	1.05069	0.0685139	7.16001
hsa-miR-138-2-3p	27.3403	5.41527	1.06869	0.862216	0.466713	43.6716	19.8069
hsa-miR-4771	43.9659	15.8979	1.4745	0.862636	0.655142	44.4314	36.1596
hsa-miR-518f-5p	31.4807	3.15722	1.2942	0.862679	0.521318	40.281	10.029
hsa-miR-3934-5p	27.9485	3.9244	1.60848	0.862769	0.331697	20.6218	14.0415
hsa-miR-1267	31.8746	2.14344	1.63008	0.862972	0.274565	16.8437	6.72459
hsa-miR-5581-3p	54.1243	3.20915	1.50449	0.863447	0.208879	13.8837	5.92923
hsa-miR-7975	27.6142	3.91243	1.2821	0.864679	0.220187	17.174	14.1682
hsa-miR-3616-5p	36.7113	2.31263	1.65559	0.864836	0.41632	25.1464	6.2995
hsa-miR-4714-5p	19.7811	0.818932	1.26026	0.865286	0.181226	14.3801	4.13998
hsa-miR-5188	19.7828	0.395967	1.26037	0.865364	0.175392	13.9159	2.00157
hsa-miR-3974	39.4491	4.79998	1.57191	0.866228	0.349701	22.2469	12.1675
hsa-miR-103b	32.0057	2.23569	1.63678	0.866519	0.277425	16.9494	6.9853
hsa-miR-4695-5p	54.3676	8.35465	1.51125	0.867329	0.299878	19.843	15.367
hsa-miR-195-3p	20.3811	3.71195	1.08439	0.867414	0.24537	22.6274	18.2127
hsa-miR-640	23.2329	3.92372	1.17718	0.867862	0.253885	21.5673	16.8886
hsa-miR-662	20.3922	1.73453	1.08498	0.867884	0.172456	15.8949	8.50589
hsa-miR-3148	28.1143	8.96641	1.61802	0.867885	0.570967	35.2879	31.8927
hsa-miR-6795-5p	25.5241	4.62821	1.41512	0.867902	0.261676	18.4914	18.1327
hsa-miR-4667-3p	32.3699	3.62057	1.35589	0.868126	0.257231	18.9714	11.185
hsa-miR-4747-5p	32.3926	2.01043	1.35684	0.868735	0.224322	16.5327	6.20646
hsa-miR-6721-5p	44.2777	3.35574	1.48496	0.868752	0.399582	26.9087	7.57884
hsa-miR-4657	16.636	0.461094	1.05435	0.869476	0.0406389	3.85442	2.77166
hsa-miR-4643	36.8811	17.4045	1.60543	0.869669	0.807617	50.3053	47.1908
hsa-miR-3943	28.1764	4.77938	1.62159	0.869801	0.368289	22.7116	16.9624
hsa-miR-3144-3p	29.1424	3.28776	1.41922	0.870107	0.335039	23.6073	11.2817
hsa-miR-2114-3p	32.1569	0.906294	1.64452	0.870614	0.258159	15.6982	2.81835
hsa-miR-6818-5p	25.6128	5.382	1.42004	0.870917	0.302798	21.3232	21.0129
hsa-miR-5093	32.4795	10.0187	1.36048	0.871067	0.468589	34.4428	30.8464
hsa-miR-6839-3p	24.3349	7.10451	1.21277	0.871276	0.374806	30.9049	29.1947
hsa-miR-518e-3p	31.8219	1.9642	1.30823	0.87203	0.516723	39.4978	6.17246
hsa-miR-3074-3p	16.6907	1.03249	1.05781	0.872335	0.0713075	6.74104	6.18605
hsa-miR-510-5p	31.8515	3.80057	1.30945	0.872841	0.534209	40.7965	11.9321
hsa-miR-4307	16.7074	0.456367	1.05887	0.873207	0.0405088	3.82566	2.73153
hsa-miR-628-5p	27.6923	3.42688	1.08244	0.873316	0.442087	40.8416	12.3748
hsa-miR-548g-3p	32.2574	4.95497	1.64966	0.873335	0.359322	21.7817	15.3607
hsa-miR-3653-5p	27.9077	2.07748	1.29573	0.87387	0.158494	12.232	7.4441
hsa-miR-6758-5p	24.4284	4.84204	1.21743	0.874625	0.271044	22.2635	19.8213
hsa-miR-3942-5p	28.3426	8.35406	1.63116	0.874935	0.540229	33.1192	29.4752
hsa-miR-210-3p	17.708	2.53076	0.972214	0.875254	1.06751	0.154875	15.9301
hsa-miR-500a-5p	20.572	5.50477	1.09454	0.875536	0.327691	29.9386	26.7586
hsa-miR-99a-5p	33.4513	7.18023	1.00729	0.875657	0.224047	22.2426	21.4647
hsa-miR-548ao-3p	29.3316	0.934625	1.42843	0.875755	0.299692	20.9804	3.18642
hsa-miR-4524b-3p	20.0266	1.1363	1.2759	0.876028	0.190037	14.8943	5.67394
hsa-miR-450b-5p	23.4525	3.39658	1.1883	0.876064	0.234573	19.7402	14.4828
hsa-miR-6861-3p	24.4687	3.44264	1.21944	0.876065	0.211471	17.3417	14.0696
hsa-miR-6134	28.4873	9.25905	1.45962	0.876136	0.52365	35.8758	32.5024
hsa-miR-491-3p	20.5886	1.9295	1.09543	0.876243	0.179371	16.3746	9.37169
hsa-miR-191-3p	17.7307	0.774459	0.973461	0.876376	1.06888	0.0806253	8.28234
hsa-miR-6079	44.6689	3.08472	1.49808	0.876429	0.40039	26.7269	6.90573
hsa-miR-4505	39.9279	16.7569	1.59099	0.876742	0.7305	45.9149	41.9678
hsa-miR-5088-5p	28.509	4.55725	1.46073	0.876804	0.322089	22.0499	15.9853
hsa-miR-3133	49.76	8.75707	1.69241	0.876871	0.46866	27.6918	17.5986
hsa-miR-3613-5p	23.4905	3.0542	1.19023	0.877484	0.222344	18.6808	13.0019
hsa-miR-5194	55.0517	16.3981	1.53027	0.878242	0.494645	32.3241	29.7866
hsa-let-7i-3p	23.5109	4.58853	1.19126	0.878246	0.28211	23.6817	19.5166
hsa-miR-519a-5p	20.6368	5.58767	1.09799	0.878297	0.331845	30.2228	27.0762
hsa-miR-3667-5p	23.5231	1.02087	1.19188	0.878701	0.168033	14.0981	4.33985
hsa-miR-3117-3p	49.893	3.77137	1.69694	0.879216	0.384821	22.6774	7.55891
hsa-miR-5004-5p	32.7993	9.50896	1.37388	0.879642	0.450521	32.7919	28.9914
hsa-miR-136-3p	27.8937	9.56544	1.09032	0.879668	0.565587	51.8736	34.2925
hsa-miR-663a	20.6796	0.527202	1.10027	0.88012	0.150378	13.6674	2.54938
hsa-miR-6842-3p	25.8846	4.22727	1.43511	0.880159	0.240073	16.7285	16.3312
hsa-miR-204-5p	32.1186	1.66103	1.32043	0.88016	0.519639	39.3539	5.17156
hsa-miR-132-5p	27.9107	4.16306	1.09098	0.880204	0.454741	41.6818	14.9156
hsa-miR-6871-5p	28.1186	7.53637	1.30552	0.880472	0.372144	28.5055	26.8021
hsa-miR-4770	20.1328	2.08252	1.28267	0.880674	0.220918	17.2233	10.3439
hsa-miR-521	17.821	2.20016	0.978414	0.880835	1.07432	0.139038	14.2106
hsa-miR-489-3p	17.8299	0.9965	0.978907	0.881279	1.07486	0.0879681	8.98636
hsa-miR-510-3p	33.4004	2.57614	1.48241	0.881649	0.197698	13.3363	7.7129
hsa-miR-3917	29.5348	1.25996	1.43833	0.881823	0.304513	21.1713	4.26601
hsa-miR-451b	20.1606	2.44306	1.28443	0.881886	0.235613	18.3437	12.118
hsa-miR-889-5p	28.6759	4.61298	1.46928	0.881935	0.325056	22.1235	16.0866
hsa-miR-598-3p	20.7239	0.645628	1.10263	0.882003	0.151988	13.7842	3.11538
hsa-miR-5695	55.3091	4.89646	1.53742	0.882348	0.236171	15.3615	8.8529
hsa-miR-4658	16.8938	0.0721045	1.07068	0.88295	0.0290402	2.71231	0.42681
hsa-miR-650	23.6439	2.35539	1.198	0.883214	0.200164	16.7082	9.96196
hsa-miR-503-5p	17.8719	2.19524	0.98121	0.883353	1.07739	0.138901	14.1561
hsa-miR-4777-3p	45.0272	8.00661	1.51009	0.883459	0.473415	31.3501	17.7817
hsa-miR-3914	29.5911	5.27262	1.44107	0.883505	0.394	27.3407	17.8183
hsa-miR-766-3p	28.0223	5.47088	1.09534	0.883723	0.476954	43.5437	19.5233
hsa-miR-1266-5p	23.661	6.2711	1.19887	0.883852	0.356122	29.705	26.504
hsa-miR-4446-3p	32.9901	6.73645	1.38187	0.884761	0.352789	25.5298	20.4196
hsa-miR-892a	50.223	3.53012	1.70816	0.88503	0.384443	22.5063	7.02889
hsa-miR-502-3p	20.7957	4.05929	1.10645	0.885059	0.262142	23.6922	19.5198
hsa-miR-6504-3p	45.1203	9.84598	1.51322	0.885285	0.511552	33.8056	21.8216
hsa-miR-4705	16.94	0.372773	1.07361	0.885364	0.0372171	3.46654	2.20055
hsa-miR-6083	28.7946	5.23891	1.47536	0.885586	0.349662	23.7001	18.1941
hsa-let-7e-5p	33.8309	9.45883	1.01872	0.885593	0.290952	28.5607	27.9592
hsa-miR-590-5p	28.0892	10.6363	1.09796	0.885834	0.596218	54.3024	37.8662
hsa-miR-378f	40.3457	11.5997	1.60764	0.885917	0.550716	34.2562	28.7508
hsa-miR-3609	37.6135	1.63265	1.69627	0.886089	0.419462	24.7285	4.34061
hsa-miR-27a-5p	20.821	2.22305	1.10779	0.886135	0.190042	17.155	10.677
hsa-miR-3146	50.3002	18.6744	1.71078	0.88639	0.732938	42.8422	37.1258
hsa-miR-7154-3p	28.3083	1.56738	1.31433	0.886415	0.146866	11.1743	5.53682
hsa-miR-6734-3p	28.3122	3.62873	1.31451	0.886536	0.211337	16.0773	12.8168
hsa-miR-372-5p	33.5888	1.85387	1.49077	0.88662	0.181868	12.1996	5.51931
hsa-miR-105-3p	20.8434	1.41437	1.10898	0.887088	0.166844	15.0447	6.78572
hsa-miR-6878-3p	28.8516	4.18013	1.47828	0.88734	0.310292	20.99	14.4884
hsa-miR-101-5p	20.8495	1.12845	1.10931	0.88735	0.160598	14.4773	5.41236
hsa-miR-3610	37.6766	3.33222	1.69912	0.887576	0.440094	25.9013	8.84427
hsa-miR-4764-5p	45.2405	0.732418	1.51725	0.887643	0.392512	25.87	1.61894
hsa-miR-1180-5p	33.628	2.6341	1.49251	0.887654	0.200087	13.4061	7.83306
hsa-miR-1237-3p	37.6879	0.90156	1.69963	0.887842	0.415759	24.4618	2.39218
hsa-miR-6868-3p	24.7983	5.51972	1.23587	0.887868	0.302275	24.4585	22.2585
hsa-miR-4251	28.763	3.72279	1.65535	0.88791	0.329251	19.89	12.943
hsa-miR-214-3p	33.9197	4.062	1.02139	0.887918	0.136043	13.3194	11.9754
hsa-miR-877-3p	32.8014	1.90299	1.67747	0.888063	0.276731	16.4969	5.80156
hsa-miR-6846-3p	24.8078	6.85742	1.23634	0.888208	0.364011	29.4427	27.6422
hsa-miR-641	23.7905	3.02775	1.20543	0.888691	0.222888	18.4903	12.7267
hsa-miR-5001-5p	20.3172	0.768777	1.29441	0.888737	0.184863	14.2816	3.78388
hsa-miR-4656	33.139	2.23818	1.38811	0.888754	0.232451	16.7459	6.7539
hsa-miR-4677-3p	37.7083	3.96848	1.64144	0.889173	0.334147	20.357	10.5242
hsa-miR-23b-5p	28.1978	2.71386	1.10221	0.889259	0.441918	40.094	9.62434
hsa-miR-4783-5p	20.3324	1.54045	1.29538	0.889401	0.203604	15.7177	7.57633
hsa-miR-29c-3p	32.4613	0.26905	1.33451	0.889551	0.520746	39.0214	0.828833
hsa-miR-5587-3p	20.3366	1.2792	1.29565	0.889585	0.196158	15.1398	6.29015
hsa-miR-4666a-5p	40.53	3.61412	1.61498	0.889963	0.333482	20.6493	8.91716
hsa-miR-4769-3p	20.3465	1.36374	1.29628	0.890019	0.198535	15.3157	6.70261
hsa-miR-660-5p	28.2225	5.03948	1.10317	0.890037	0.472402	42.8222	17.8562
hsa-miR-4789-3p	55.8079	28.2181	1.55129	0.890305	0.808191	52.0981	50.5629
hsa-miR-3619-3p	17.0434	0.507818	1.08016	0.890768	0.043277	4.00652	2.97956
hsa-miR-3139	17.0475	1.00913	1.08042	0.890982	0.0701983	6.4973	5.9195
hsa-miR-3927-3p	17.0507	0.575173	1.08063	0.891152	0.046547	4.3074	3.37331
hsa-miR-5590-5p	20.3755	1.53692	1.29813	0.891288	0.203828	15.7017	7.54298
hsa-miR-7155-3p	24.8987	4.273	1.24087	0.891462	0.247334	19.9323	17.1615
hsa-miR-320d	32.9478	7.69988	1.68496	0.892025	0.471982	28.0115	23.37
hsa-miR-195-5p	34.0776	3.25909	1.02615	0.892053	0.114938	11.2009	9.56372
hsa-miR-492	18.0654	4.28047	0.991836	0.892919	1.08905	0.245153	24.7171
hsa-miR-153-5p	26.2675	11.2665	1.45634	0.893179	0.626868	43.0441	42.8912
hsa-miR-548ay-5p	45.5302	0.70914	1.52696	0.893327	0.394968	25.8663	1.55752
hsa-miR-6817-5p	26.2728	9.52009	1.45664	0.893361	0.530453	36.4163	36.2355
hsa-miR-329-3p	32.6073	6.77709	1.34052	0.893552	0.592556	44.2035	20.7839
hsa-miR-6837-3p	33.8763	3.20253	1.50353	0.894209	0.216705	14.4131	9.4536
hsa-miR-6747-5p	33.8821	8.91235	1.50379	0.894364	0.428057	28.4652	26.304
hsa-miR-3605-3p	33.0389	6.14664	1.68962	0.894494	0.408528	24.1786	18.6042
hsa-miR-4667-5p	33.3679	3.35135	1.3977	0.894892	0.256081	18.3217	10.0436
hsa-miR-379-5p	34.1963	7.47761	1.02972	0.895158	0.233033	22.6307	21.8667
hsa-miR-587	21.0339	1.54475	1.11912	0.895197	0.171278	15.3047	7.34407
hsa-miR-22-3p	34.2088	3.64803	1.0301	0.895485	0.125197	12.1539	10.664
hsa-miR-1271-3p	50.8644	8.12677	1.72998	0.896333	0.461745	26.6908	15.9773
hsa-miR-3153	17.1507	0.541158	1.08696	0.896375	0.0449883	4.1389	3.15532
hsa-miR-6891-3p	29.153	2.82441	1.49372	0.896609	0.26909	18.0147	9.68825
hsa-miR-514b-5p	17.1585	0.749383	1.08746	0.896783	0.0557144	5.12336	4.36742
hsa-miR-888-5p	38.0713	1.05233	1.71692	0.896875	0.420662	24.501	2.76409
hsa-miR-8074	29.1632	1.7213	1.49425	0.896923	0.243478	16.2943	5.90231
hsa-miR-4274	30.0623	4.44641	1.46402	0.897573	0.372905	25.4713	14.7906
hsa-miR-4720-3p	20.533	2.7582	1.30816	0.898179	0.251661	19.2378	13.433
hsa-miR-6836-5p	28.6972	5.19494	1.33238	0.898591	0.273678	20.5405	18.1026
hsa-miR-378d	38.1189	2.16363	1.65931	0.898855	0.304096	18.3266	5.676
hsa-miR-6830-5p	29.2335	4.19515	1.49785	0.899084	0.312977	20.8951	14.3505
hsa-miR-6715b-5p	29.2377	4.15099	1.49807	0.899215	0.311452	20.7902	14.1974
hsa-miR-3074-5p	45.8537	3.69287	1.53781	0.899674	0.41592	27.0462	8.05359
hsa-miR-550b-3p	17.2204	0.427725	1.09138	0.90002	0.0398674	3.65292	2.48382
hsa-miR-6782-5p	26.4746	1.37675	1.46782	0.90022	0.093039	6.33858	5.20028
hsa-miR-624-3p	28.5474	0.665889	1.11587	0.900284	0.435095	38.9915	2.33257
hsa-miR-4299	51.1072	15.1118	1.73823	0.900612	0.634263	36.489	29.5689
hsa-miR-4675	17.2405	0.684398	1.09265	0.901069	0.0523256	4.78885	3.96971
hsa-miR-548ab	38.2192	5.59951	1.66368	0.901222	0.378757	22.7662	14.651
hsa-miR-626	21.1796	1.87542	1.12687	0.901399	0.18125	16.0843	8.85483
hsa-miR-125b-2-3p	21.1864	4.41926	1.12723	0.901686	0.279634	24.8071	20.8589
hsa-miR-6753-5p	28.7989	3.70947	1.3371	0.901775	0.215651	16.1282	12.8806
hsa-miR-1249-3p	33.3081	4.3005	1.70338	0.90178	0.34288	20.1293	12.9113
hsa-miR-450b-3p	33.3107	5.18254	1.70352	0.901851	0.373435	21.9214	15.5582
hsa-miR-4772-5p	33.6479	0.970737	1.40943	0.902402	0.219767	15.5927	2.88498
hsa-miR-548v	29.2507	3.15049	1.68342	0.902966	0.312274	18.5499	10.7707
hsa-miR-3684	33.3842	2.252	1.70728	0.903843	0.287713	16.8521	6.74569
hsa-miR-105-5p	18.2927	1.18034	1.00431	0.904151	1.10275	0.0958862	9.54744
hsa-miR-601	28.6712	4.55472	1.12071	0.904187	0.471133	42.0388	15.886
hsa-miR-449a	18.2954	1.06605	1.00446	0.904287	1.10292	0.0917704	9.13626
hsa-miR-4417	38.3618	3.42353	1.66989	0.904584	0.326928	19.5778	8.92432
hsa-miR-4437	17.3102	1.38667	1.09707	0.904713	0.0926659	8.44665	8.01071
hsa-miR-3925-5p	30.308	4.37556	1.47598	0.904909	0.372946	25.2676	14.437
hsa-miR-548ah-5p	41.2439	15.5035	1.64343	0.90564	0.689432	41.9508	37.5898
hsa-miR-6797-3p	25.3086	1.99711	1.2613	0.906137	0.16204	12.8471	7.89103
hsa-miR-4477a	17.3487	1.93869	1.09952	0.906727	0.126349	11.4913	11.1748
hsa-miR-5584-3p	56.899	24.0343	1.58162	0.907713	0.696961	44.0664	42.2403
hsa-miR-770-5p	24.321	3.02475	1.23231	0.908509	0.225414	18.292	12.4368
hsa-miR-125b-1-3p	21.3604	5.45707	1.13649	0.909094	0.328008	28.8613	25.5476
hsa-miR-3117-5p	29.5625	4.58306	1.51471	0.909205	0.328734	21.7028	15.5029
hsa-miR-6819-3p	29.5625	2.50843	1.51471	0.909205	0.263519	17.3973	8.48517
hsa-miR-519e-3p	33.1845	8.84775	1.36425	0.909369	0.644649	47.2531	26.6623
hsa-miR-1273a	38.6156	4.39631	1.74146	0.909697	0.468021	26.8751	11.3848
hsa-miR-566	24.3657	1.62547	1.23457	0.910176	0.18495	14.9809	6.67116
hsa-miR-514a-3p	18.4154	2.84164	1.01105	0.910218	1.11015	0.17147	16.9596
hsa-miR-8054	29.0712	5.96512	1.34975	0.910302	0.306377	22.6989	20.519
hsa-miR-4277	30.4889	5.72582	1.48479	0.91031	0.415402	27.977	18.78
hsa-miR-4776-3p	20.8115	0.989048	1.32591	0.910361	0.193161	14.5682	4.75241
hsa-miR-4743-3p	20.8228	2.10819	1.32663	0.910855	0.226752	17.0924	10.1244
hsa-miR-3142	29.5085	2.41669	1.69826	0.910925	0.291768	17.1804	8.1898
hsa-miR-6739-3p	34.5395	2.14468	1.53297	0.911715	0.192033	12.5269	6.20935
hsa-miR-6514-5p	46.4714	2.79456	1.55853	0.911795	0.413172	26.5104	6.0135
hsa-miR-4662a-5p	41.5315	13.0872	1.65489	0.911954	0.605754	36.604	31.5115
hsa-miR-1255a	38.714	2.49999	1.7459	0.912015	0.439731	25.1865	6.4576
hsa-miR-573	28.921	3.12656	1.13047	0.912063	0.456655	40.3952	10.8107
hsa-miR-6840-5p	29.6597	5.09876	1.51969	0.912192	0.3486	22.9389	17.1909
hsa-miR-548as-3p	20.8684	1.90557	1.32953	0.912848	0.219686	16.5236	9.13139
hsa-miR-1283	38.7545	3.68188	1.74773	0.912969	0.456728	26.1327	9.50052
hsa-miR-1250-5p	33.7233	3.36198	1.72462	0.913023	0.31701	18.3814	9.96931
hsa-miR-15a-3p	21.4572	3.13931	1.14165	0.913214	0.226711	19.8583	14.6306
hsa-miR-5571-3p	20.8839	2.53544	1.33052	0.913528	0.244266	18.3587	12.1406
hsa-miR-518a-3p	18.4833	3.18615	1.01478	0.913576	1.11425	0.188942	18.619
hsa-miR-184	34.9192	7.94302	1.05149	0.914084	0.246913	23.4822	22.7468
hsa-miR-4524a-3p	17.4903	0.568146	1.10849	0.914128	0.0466702	4.21025	3.24834
hsa-miR-6728-3p	25.5361	3.98136	1.27264	0.914283	0.236677	18.5974	15.5911
hsa-miR-33b-3p	24.4815	1.79575	1.24044	0.914504	0.18964	15.2881	7.33511
hsa-miR-657	21.4971	3.05302	1.14376	0.914909	0.223545	19.5447	14.202
hsa-miR-4289	17.5094	0.760004	1.1097	0.915125	0.0565999	5.10047	4.34054
hsa-miR-6887-5p	25.565	6.44914	1.27407	0.915317	0.346388	27.1874	25.2265
hsa-miR-1908-5p	33.8087	13.3117	1.72899	0.915334	0.731255	42.2939	39.3736
hsa-miR-4714-3p	20.9306	0.78478	1.33349	0.91557	0.190323	14.2725	3.74944
hsa-let-7a-2-3p	24.5247	3.98123	1.24263	0.916116	0.261676	21.0583	16.2336
hsa-miR-200c-3p	35.0075	5.2682	1.05415	0.916393	0.170127	16.1388	15.0488
hsa-miR-6791-5p	29.2813	9.79198	1.3595	0.916882	0.473395	34.8211	33.441
hsa-miR-1269b	41.7617	1.18881	1.66406	0.91701	0.313525	18.8409	2.84666
hsa-miR-761	29.7199	2.73248	1.71043	0.91745	0.302424	17.6812	9.19411
hsa-miR-514a-5p	29.7199	4.47773	1.71043	0.91745	0.364883	21.3328	15.0664
hsa-miR-6771-3p	29.3033	7.39701	1.36052	0.91757	0.367949	27.0446	25.2429
hsa-miR-5691	46.7752	5.99341	1.56872	0.917756	0.452165	28.8239	12.8132
hsa-miR-6857-3p	26.9947	7.77033	1.49666	0.917907	0.434209	29.0119	28.7846
hsa-miR-6740-5p	34.7816	5.42973	1.54371	0.918106	0.293739	19.0281	15.6109
hsa-miR-580-5p	25.6437	5.06807	1.278	0.918137	0.283869	22.212	19.7634
hsa-miR-574-5p	21.5773	3.36947	1.14803	0.918324	0.236437	20.5949	15.6158
hsa-miR-6814-3p	34.8025	5.77454	1.54464	0.918657	0.306474	19.8412	16.5923
hsa-miR-376c-3p	18.598	2.26743	1.02108	0.919243	1.12116	0.143736	14.0769
hsa-miR-3909	52.1704	6.35875	1.77439	0.919348	0.43669	24.6106	12.1884
hsa-miR-6834-5p	29.3611	8.41139	1.36321	0.919379	0.412338	30.2477	28.6481
hsa-miR-6885-3p	29.3812	1.0099	1.36414	0.920008	0.140461	10.2967	3.43723
hsa-miR-28-5p	18.6223	2.88891	1.02241	0.920443	1.12262	0.174163	17.0346
hsa-let-7i-5p	33.5917	7.82517	1.38099	0.920526	0.627496	45.4383	23.295
hsa-miR-1299	39.0986	6.35294	1.76325	0.921076	0.516084	29.269	16.2485
hsa-miR-4432	39.0682	15.1561	1.70064	0.921241	0.723242	42.5278	38.7939
hsa-miR-2277-3p	39.1064	4.15158	1.7636	0.92126	0.468387	26.5586	10.6161
hsa-miR-4259	17.6281	1.2755	1.11722	0.921327	0.0861991	7.7155	7.23564
hsa-miR-1260a	34.0625	0.862086	1.74197	0.922205	0.272602	15.6491	2.5309
hsa-miR-6860	29.4766	8.69585	1.36857	0.922995	0.42503	31.0566	29.5009
hsa-miR-3161	30.947	0.962423	1.50711	0.923988	0.316024	20.969	3.1099
hsa-miR-421	29.3006	3.61861	1.14531	0.924037	0.467677	40.834	12.35
hsa-miR-891a-3p	30.0469	2.3027	1.53953	0.924101	0.261901	17.0118	7.66368
hsa-miR-30a-5p	35.3059	8.23588	1.06313	0.924205	0.255629	24.0449	23.3272
hsa-miR-342-5p	29.3114	2.88985	1.14573	0.924376	0.460022	40.151	9.85912
hsa-miR-584-3p	30.9625	3.27387	1.50786	0.924449	0.350987	23.2772	10.5737
hsa-miR-3713	29.9473	3.90115	1.72351	0.924469	0.343748	19.9446	13.0267
hsa-miR-4266	52.462	14.2378	1.78431	0.924485	0.61647	34.5495	27.1393
hsa-miR-6873-3p	25.8219	7.85107	1.28688	0.924517	0.41245	32.0503	30.4047
hsa-miR-4509	39.2158	1.91604	1.70706	0.924721	0.308936	18.0975	4.88589
hsa-miR-4286	30.9803	7.01068	1.50873	0.924982	0.463088	30.6939	22.6294
hsa-miR-4709-5p	42.1522	2.71339	1.67962	0.925584	0.33098	19.7057	6.43714
hsa-miR-597-5p	21.7481	2.78208	1.15712	0.925594	0.214595	18.5456	12.7923
hsa-miR-1202	39.2909	1.39792	1.77192	0.925605	0.435948	24.6032	3.55786
hsa-miR-4787-3p	21.1606	1.63605	1.34815	0.925631	0.212915	15.7932	7.73158
hsa-miR-1179	52.548	4.35188	1.78724	0.926001	0.409785	22.9284	8.28174
hsa-miR-569	21.7609	0.500895	1.1578	0.926137	0.157731	13.6234	2.30181
hsa-miR-211-5p	18.7393	2.25858	1.02883	0.926224	1.12967	0.143589	13.9566
hsa-miR-1255b-2-3p	30.0097	2.4508	1.72711	0.926397	0.296534	17.1694	8.1667
hsa-miR-106b-3p	21.771	7.48963	1.15834	0.926566	0.427768	36.9295	34.4019
hsa-miR-4435	34.5505	11.8789	1.44723	0.926607	0.544761	37.6416	34.3814
hsa-miR-6788-3p	25.9098	3.84065	1.29126	0.927665	0.23189	17.9584	14.8231
hsa-miR-4698	17.7512	0.972838	1.12502	0.927761	0.0686257	6.09995	5.48041
hsa-miR-3192-3p	35.1522	1.76021	1.56016	0.927888	0.186855	11.9767	5.0074
hsa-miR-4531	34.599	6.02223	1.44927	0.927911	0.336083	23.1899	17.4058
hsa-miR-3919	52.673	2.49273	1.79149	0.928205	0.3923	21.898	4.73247
hsa-miR-384	18.7808	0.857534	1.03111	0.928278	1.13218	0.086495	8.38851
hsa-miR-4324	31.1113	3.93349	1.5151	0.928892	0.36798	24.2874	12.6433
hsa-miR-4763-5p	21.2365	0.52117	1.35298	0.92895	0.189257	13.9882	2.45413
hsa-miR-503-3p	17.7783	2.08416	1.12674	0.92918	0.135492	12.0251	11.723
hsa-miR-146b-3p	21.835	4.62563	1.16175	0.929292	0.291382	25.0814	21.1844
hsa-miR-3144-5p	31.1415	1.38174	1.51657	0.929793	0.321611	21.2064	4.43697
hsa-miR-1273c	17.802	0.729038	1.12824	0.930414	0.0552096	4.89343	4.09527
hsa-miR-5009-3p	21.2787	1.77496	1.35567	0.930798	0.21827	16.1005	8.34149
hsa-miR-4275	31.1792	1.02673	1.51841	0.93092	0.318819	20.9969	3.29298
hsa-miR-6799-3p	26.0122	4.53672	1.29636	0.931329	0.261518	20.1732	17.4407
hsa-miR-5704	58.3818	4.37624	1.62284	0.931368	0.237284	14.6216	7.49589
hsa-miR-4781-5p	58.384	10.7076	1.62289	0.931402	0.360691	22.2252	18.34
hsa-miR-3935	31.2065	3.13538	1.51974	0.931735	0.350191	23.0428	10.0472
hsa-miR-4724-3p	21.302	0.695518	1.35716	0.931818	0.192078	14.153	3.26503
hsa-miR-519b-3p	35.6072	2.41172	1.07221	0.932093	0.0958239	8.93707	6.77312
hsa-miR-4480	17.8512	0.435515	1.13136	0.932985	0.0409898	3.62307	2.4397
hsa-miR-4465	42.5122	4.71839	1.69396	0.933488	0.367267	21.6809	11.0989
hsa-miR-486-5p	18.9102	2.55671	1.03822	0.934673	1.13998	0.158244	15.2419
hsa-miR-3124-3p	30.4085	3.77575	1.55806	0.935223	0.305651	19.6174	12.4168
hsa-miR-362-3p	25.0378	5.08843	1.26863	0.935283	0.308917	24.3505	20.323
hsa-miR-330-5p	21.9853	1.90831	1.16974	0.935687	0.187026	15.9887	8.67993
hsa-miR-3185	31.3457	1.99338	1.52652	0.93589	0.331106	21.6903	6.35937
hsa-miR-3944-3p	31.3607	0.907392	1.52725	0.936338	0.319775	20.9379	2.89341
hsa-miR-4462	17.9222	1.03845	1.13586	0.9367	0.072506	6.38335	5.7942
hsa-miR-6821-5p	35.4905	4.25054	1.57518	0.936819	0.254869	16.1804	11.9765
hsa-miR-507	35.7918	7.33924	1.07777	0.936925	0.22976	21.3182	20.5054
hsa-miR-6863	26.1767	2.23098	1.30456	0.937219	0.172783	13.2445	8.52278
hsa-miR-3677-3p	34.6292	2.74453	1.77095	0.937549	0.307402	17.358	7.92546
hsa-miR-16-2-3p	29.7323	4.93287	1.16219	0.937652	0.491724	42.3102	16.5909
hsa-miR-4488	34.9718	3.2179	1.46488	0.937907	0.261831	17.8739	9.20142
hsa-miR-181d-3p	30.4961	4.29433	1.56254	0.937918	0.323624	20.7113	14.0816
hsa-miR-4492	39.7896	4.0243	1.73204	0.938252	0.34897	20.148	10.1139
hsa-miR-3908	17.9525	0.310774	1.13778	0.938282	0.0362863	3.18922	1.73109
hsa-miR-4517	17.9588	0.118425	1.13818	0.938613	0.0313967	2.75849	0.659423
hsa-miR-6782-3p	30.5189	2.43531	1.56371	0.938619	0.268277	17.1564	7.97966
hsa-miR-6816-3p	35.5685	4.06518	1.57864	0.938877	0.249101	15.7795	11.4292
hsa-miR-129-5p	18.9981	0.44256	1.04304	0.939017	1.14528	0.0773155	7.41251
hsa-miR-589-3p	29.7852	4.56324	1.16425	0.939319	0.486988	41.8284	15.3205
hsa-miR-548at-5p	21.4755	0.56263	1.36821	0.939408	0.191799	14.0182	2.61986
hsa-miR-6874-5p	35.5956	3.84428	1.57984	0.939593	0.242187	15.3298	10.7999
hsa-miR-6741-5p	35.5969	1.9741	1.5799	0.939626	0.19293	12.2115	5.54571
hsa-miR-7974	30.024	7.61178	1.39398	0.940136	0.378422	27.1468	25.3524
hsa-miR-607	22.101	3.18009	1.1759	0.940612	0.231427	19.6809	14.3889
hsa-miR-888-3p	39.9463	4.28454	1.80147	0.941044	0.479239	26.6026	10.7258
hsa-miR-4666a-3p	42.8725	8.14668	1.70832	0.941401	0.454541	26.6075	19.0021
hsa-miR-4755-5p	35.1194	1.14204	1.47106	0.941866	0.230438	15.6647	3.25187
hsa-miR-1185-1-3p	31.5523	2.77213	1.53658	0.94206	0.346061	22.5215	8.78584
hsa-miR-4320	53.465	3.61656	1.81842	0.94216	0.407783	22.425	6.76435
hsa-miR-6830-3p	26.3328	8.86062	1.31234	0.942808	0.461192	35.1427	33.6486
hsa-miR-4673	35.1715	6.9921	1.47324	0.943262	0.369788	25.1003	19.88
hsa-miR-1226-3p	40.0499	2.22455	1.80615	0.943487	0.450999	24.9702	5.55444
hsa-miR-325	34.4317	8.06728	1.41552	0.943545	0.644168	45.5076	23.4298
hsa-miR-511-3p	30.6893	1.00876	1.57244	0.943857	0.244348	15.5394	3.28702
hsa-miR-208a-5p	30.1441	6.01201	1.39956	0.943899	0.310432	22.1806	19.9442
hsa-miR-1231	34.8646	4.01862	1.78299	0.943921	0.343588	19.2703	11.5264
hsa-miR-4999-3p	35.203	2.39918	1.47456	0.944107	0.247295	16.7707	6.81528
hsa-miR-4662a-3p	43.0195	16.3022	1.71418	0.944628	0.723803	42.2245	37.895
hsa-miR-340-3p	19.1159	0.56958	1.04951	0.944843	1.15238	0.0802013	7.64178
hsa-miR-6516-3p	30.1756	1.15324	1.40103	0.944885	0.146146	10.4314	3.82175
hsa-miR-95-3p	19.1268	2.52321	1.05011	0.945382	1.15304	0.157007	14.9515
hsa-miR-4700-3p	40.0951	4.70371	1.74534	0.945456	0.366634	21.0065	11.7314
hsa-miR-3918	18.0986	0.212525	1.14704	0.94592	0.0335465	2.92461	1.17426
hsa-miR-1537-5p	30.2091	5.71368	1.40258	0.945932	0.298172	21.2589	18.9138
hsa-miR-518d-3p	19.1472	1.56946	1.05123	0.946387	1.15427	0.113565	10.8031
hsa-miR-3118	30.6588	12.6468	1.76447	0.946435	0.775091	43.9278	41.25
hsa-miR-4738-5p	21.64	2.70087	1.37869	0.946602	0.256236	18.5855	12.4809
hsa-miR-6749-3p	30.2334	2.31477	1.40371	0.946694	0.173531	12.3623	7.65633
hsa-miR-191-5p	19.1632	2.54942	1.05211	0.947178	1.15523	0.158344	15.0502
hsa-miR-518a-5p	34.5703	3.70721	1.42122	0.947343	0.575018	40.4596	10.7237
hsa-miR-196b-3p	40.2166	3.57675	1.81367	0.947414	0.470071	25.9183	8.89372
hsa-miR-328-3p	19.172	1.21536	1.05259	0.947614	1.15576	0.0996933	9.47124
hsa-miR-4301	18.1311	0.575115	1.1491	0.947614	0.0477062	4.15162	3.17199
hsa-miR-380-3p	36.2082	7.76295	1.0903	0.947824	0.242248	22.2185	21.4398
hsa-miR-4687-5p	40.1958	0.878405	1.74972	0.947831	0.307286	17.562	2.18531
hsa-miR-6846-5p	26.482	7.69516	1.31978	0.948149	0.406172	30.7759	29.0581
hsa-miR-564	30.0764	1.52252	1.17563	0.948502	0.461431	39.2495	5.06217
hsa-miR-411-5p	30.1117	3.88217	1.17702	0.949616	0.482593	41.0014	12.8926
hsa-miR-6130	48.4499	5.37443	1.62488	0.950613	0.456614	28.1014	11.0928
hsa-miR-1323	35.1148	6.9746	1.79578	0.950695	0.451809	25.1595	19.8623
hsa-miR-106a-3p	30.1627	2.187	1.17901	0.951222	0.466784	39.5913	7.25068
hsa-miR-4313	30.8167	5.72068	1.77355	0.951309	0.424431	23.9311	18.5636
hsa-miR-133b	36.3427	5.74003	1.09435	0.951346	0.184246	16.836	15.7942
hsa-miR-1256	54.0341	4.9278	1.83778	0.95219	0.42718	23.2443	9.11979
hsa-miR-1178-5p	30.8648	2.26265	1.77632	0.952794	0.298207	16.7879	7.33083
hsa-miR-8080	30.983	1.99088	1.58749	0.952892	0.261796	16.4911	6.42572
hsa-miR-4742-3p	59.7347	20.2137	1.66044	0.952951	0.599299	36.0927	33.8391
hsa-miR-4475	43.4161	18.2714	1.72998	0.953337	0.796163	46.0215	42.0844
hsa-miR-339-5p	36.4273	7.23413	1.0969	0.95356	0.227029	20.6973	19.8591
hsa-miR-519d-5p	36.1274	4.60586	1.60344	0.95363	0.268739	16.7601	12.7489
hsa-miR-4756-3p	59.791	5.16262	1.662	0.953848	0.253234	15.2366	8.63444
hsa-miR-7515	36.1651	2.62696	1.60511	0.954624	0.209975	13.0817	7.26381
hsa-miR-7109-5p	36.1685	6.6383	1.60527	0.954716	0.342501	21.3361	18.3538
hsa-miR-378c	31.9793	4.23634	1.55738	0.954809	0.383226	24.6072	13.2471
hsa-miR-4682	35.604	6.98375	1.49136	0.954863	0.371214	24.891	19.6151
hsa-miR-487a-3p	19.3207	3.96311	1.06075	0.954963	1.16473	0.230032	21.6857
hsa-miR-23a-3p	36.4977	8.748	1.09902	0.955404	0.271102	24.6676	23.9686
hsa-miR-548ap-5p	21.8444	0.671186	1.39171	0.955544	0.196368	14.1098	3.07257
hsa-miR-3689c	40.528	6.24327	1.76418	0.955663	0.410321	23.2585	15.4048
hsa-miR-6744-5p	26.6973	6.2173	1.33051	0.955859	0.337937	25.3991	23.2881
hsa-miR-3191-5p	31.0841	4.04311	1.59267	0.956002	0.318475	19.9962	13.007
hsa-miR-4539	18.2937	0.842767	1.15941	0.956118	0.0617842	5.32894	4.60686
hsa-miR-6806-3p	26.7248	4.48668	1.33188	0.956843	0.261208	19.612	16.7885
hsa-miR-3676-5p	40.6015	3.47297	1.76738	0.957397	0.343079	19.4117	8.55378
hsa-miR-6855-3p	30.5753	3.31527	1.41958	0.957399	0.206586	14.5526	10.843
hsa-let-7f-5p	36.5943	12.0908	1.10193	0.957931	0.369704	33.5506	33.0401
hsa-miR-222-5p	22.5093	5.6425	1.19762	0.957988	0.340569	28.4372	25.0674
hsa-miR-4477b	18.3299	0.999598	1.1617	0.958006	0.0705809	6.07567	5.45338
hsa-miR-6743-3p	31.15	3.87435	1.59605	0.958027	0.313315	19.6307	12.4377
hsa-miR-7156-5p	28.1883	2.14975	1.56284	0.958493	0.131961	8.44372	7.62638
hsa-miR-6875-3p	36.326	1.90455	1.61225	0.958871	0.194713	12.0771	5.24295
hsa-miR-517-5p	35.0028	2.84622	1.439	0.959197	0.573455	39.851	8.1314
hsa-miR-548ao-5p	18.3544	0.824859	1.16325	0.959286	0.0608583	5.23175	4.49408
hsa-miR-302d-3p	19.4162	2.88251	1.06599	0.959681	1.17048	0.175135	16.4293
hsa-miR-8089	36.3632	5.97727	1.61391	0.959855	0.318134	19.712	16.4377
hsa-miR-5007-5p	21.9446	1.61935	1.39809	0.959925	0.218434	15.6237	7.37927
hsa-miR-6792-3p	30.6692	6.19112	1.42394	0.96034	0.318948	22.3989	20.1868
hsa-miR-548h-5p	40.7706	8.47161	1.83865	0.960464	0.588486	32.0064	20.7787
hsa-miR-6790-3p	30.678	0.716826	1.42435	0.960617	0.142198	9.98335	2.33661
hsa-miR-548ag	40.7393	12.8954	1.77338	0.960645	0.640774	36.133	31.6535
hsa-miR-141-5p	25.7242	6.053	1.3034	0.960923	0.353028	27.0851	23.5304
hsa-miR-3171	18.3993	0.561386	1.1661	0.961634	0.0473439	4.06003	3.05113
hsa-miR-155-3p	22.5953	5.85325	1.2022	0.96165	0.350776	29.1779	25.9047
hsa-miR-3186-3p	54.5766	19.0619	1.85623	0.961749	0.760154	40.9514	34.927
hsa-miR-1469	40.8295	7.33732	1.8413	0.961851	0.557159	30.2589	17.9706
hsa-miR-513b-5p	54.5932	14.5106	1.8568	0.962042	0.633381	34.1115	26.5794
hsa-miR-1199-3p	28.294	0.484744	1.5687	0.962087	0.0628847	4.00873	1.71324
hsa-miR-4776-5p	21.9947	2.03717	1.40129	0.962118	0.23256	16.5962	9.26208
hsa-miR-634	22.6172	1.1012	1.20336	0.962582	0.171876	14.283	4.86886
hsa-miR-3689b-3p	32.2494	11.42	1.57053	0.962873	0.64449	41.0365	35.4114
hsa-miR-1203	40.8968	9.10147	1.84434	0.963436	0.608333	32.9838	22.2547
hsa-miR-3659	25.8161	1.32224	1.30806	0.964356	0.187813	14.3581	5.12178
hsa-miR-3115	18.454	0.674918	1.16957	0.964495	0.0530192	4.53323	3.65729
hsa-miR-6864-5p	28.3741	8.31534	1.57313	0.964809	0.464537	29.5294	29.3061
hsa-miR-4295	31.2541	3.97108	1.79872	0.964812	0.355005	19.7365	12.7058
hsa-miR-198	36.8602	12.571	1.10994	0.964892	0.384031	34.5994	34.1045
hsa-miR-548u	32.3307	7.47233	1.57449	0.965299	0.488903	31.0516	23.1122
hsa-miR-6779-3p	31.3894	2.29433	1.60831	0.96539	0.271082	16.8551	7.30926
hsa-miR-3187-5p	31.4071	1.52692	1.60922	0.965935	0.256621	15.9469	4.8617
hsa-miR-27a-3p	19.551	3.31139	1.0734	0.966347	1.17861	0.19687	18.3408
hsa-miR-526a	36.922	2.02549	1.1118	0.96651	0.0890069	8.00567	5.48587
hsa-miR-7153-3p	30.8726	5.28839	1.43338	0.966708	0.282211	19.6885	17.1297
hsa-miR-6505-3p	31.4331	9.85497	1.61056	0.966736	0.561071	34.8371	31.3521
hsa-miR-6738-3p	36.6398	3.41388	1.62618	0.967154	0.232937	14.3242	9.31743
hsa-miR-185-5p	35.3044	6.61096	1.4514	0.967461	0.628076	43.2739	18.7256
hsa-miR-4302	31.3642	4.80691	1.80506	0.968209	0.388395	21.517	15.3261
hsa-miR-8079	36.6933	4.18698	1.62856	0.968568	0.256761	15.7662	11.4107
hsa-miR-548g-5p	31.3907	2.49862	1.80658	0.969026	0.308418	17.0719	7.95975
hsa-miR-449c-5p	35.796	3.0373	1.83062	0.96914	0.322566	17.6206	8.48502
hsa-miR-200b-5p	22.7742	3.35473	1.21171	0.969263	0.241518	19.9319	14.7304
hsa-miR-6078	49.4086	7.89704	1.65703	0.969424	0.503176	30.3661	15.9831
hsa-miR-4726-3p	36.1587	1.65749	1.51459	0.969738	0.242251	15.9944	4.58394
hsa-miR-192-3p	25.9682	6.39353	1.31577	0.97004	0.368908	28.0374	24.6206
hsa-miR-4781-3p	60.811	2.14921	1.69036	0.970121	0.220456	13.0419	3.53424
hsa-miR-1912	25.9756	2.19144	1.31615	0.970316	0.208558	15.8461	8.43653
hsa-miR-4524a-5p	18.566	0.705191	1.17666	0.970347	0.0546882	4.64774	3.79829
hsa-miR-3679-5p	41.2012	4.01048	1.85807	0.970608	0.487156	26.2184	9.73389
hsa-miR-6796-3p	31.5772	0.84486	1.61794	0.971167	0.249512	15.4216	2.67554
hsa-miR-4536-5p	18.5851	0.611087	1.17787	0.971344	0.0499531	4.24096	3.28805
hsa-miR-1233-3p	35.8906	2.36171	1.83546	0.971701	0.308111	16.7866	6.5803
hsa-miR-2276-5p	31.0355	1.78681	1.44095	0.971811	0.162613	11.2851	5.7573
hsa-miR-199b-3p	22.8399	2.17602	1.21521	0.97206	0.200074	16.4641	9.52729
hsa-miR-21-5p	37.147	5.33905	1.11857	0.972399	0.173495	15.5104	14.3728
hsa-miR-99b-3p	30.8371	6.20924	1.20537	0.972492	0.528213	43.8217	20.1356
hsa-miR-4746-5p	36.2624	3.67559	1.51894	0.97252	0.279068	18.3725	10.1361
hsa-miR-548a-3p	26.0375	2.88281	1.31928	0.972626	0.229459	17.3927	11.0718
hsa-miR-96-5p	19.685	1.20437	1.08075	0.97297	1.18669	0.100778	9.32477
hsa-miR-25-5p	26.0502	1.86194	1.31992	0.973102	0.200615	15.199	7.1475
hsa-miR-2115-5p	55.2267	5.28875	1.87835	0.973206	0.440044	23.4272	9.57642
hsa-miR-146b-5p	35.5166	5.17206	1.46012	0.973277	0.608022	41.6419	14.5624
hsa-miR-4777-5p	22.2521	1.79229	1.41768	0.973375	0.226173	15.9537	8.05448
hsa-miR-4292	18.6415	0.649955	1.18145	0.974293	0.0519445	4.39669	3.48661
hsa-miR-6821-3p	28.6685	12.4838	1.58946	0.974822	0.694527	43.6958	43.5452
hsa-miR-4754	36.3497	3.33547	1.5226	0.974862	0.271948	17.8608	9.17605
hsa-miR-1251-5p	41.3899	3.76398	1.86658	0.975054	0.48508	25.9876	9.09396
hsa-miR-3127-5p	31.5859	2.65687	1.81782	0.975055	0.31425	17.2872	8.41157
hsa-miR-124-3p	37.2485	1.14602	1.12163	0.975058	0.0739443	6.59257	3.07668
hsa-miR-583	30.9399	6.37686	1.20939	0.975735	0.532638	44.0419	20.6105
hsa-miR-4744	22.3087	1.4013	1.42129	0.975852	0.215129	15.1362	6.28143
hsa-miR-4737	22.3152	1.44293	1.42171	0.976137	0.216294	15.2137	6.46613
hsa-miR-3189-3p	31.6224	2.0315	1.81992	0.97618	0.29869	16.4123	6.42425
hsa-miR-4469	18.6786	1.02716	1.1838	0.976232	0.0724101	6.11676	5.49912
hsa-miR-7-5p	37.2966	5.20011	1.12308	0.976315	0.169727	15.1126	13.9426
hsa-miR-1908-3p	31.7458	2.9981	1.62658	0.976352	0.290906	17.8846	9.44407
hsa-miR-338-3p	19.7741	1.34527	1.08565	0.977374	1.19206	0.106261	9.78784
hsa-miR-3151-5p	32.7364	6.23682	1.59425	0.977414	0.448941	28.1601	19.0516
hsa-miR-4308	55.4824	5.53359	1.88704	0.977712	0.445197	23.5923	9.97359
hsa-miR-6727-3p	27.3133	11.0201	1.3612	0.977912	0.56628	41.6014	40.3472
hsa-miR-26b-3p	22.9811	1.27679	1.22272	0.97807	0.17768	14.5315	5.5558
hsa-miR-4433a-5p	44.5622	16.8775	1.77565	0.978504	0.749425	42.2056	37.874
hsa-miR-1268b	18.7261	0.674623	1.18681	0.978717	0.0532785	4.48921	3.60257
hsa-miR-4481	18.7281	0.486978	1.18693	0.978817	0.044309	3.73307	2.60026
hsa-miR-30e-5p	19.8095	2.57578	1.08759	0.979124	1.19419	0.160798	14.7848
hsa-miR-5192	36.5468	3.39449	1.53085	0.980148	0.274308	17.9186	9.28805
hsa-miR-4443	44.6408	9.95317	1.77878	0.98023	0.516764	29.0516	22.2961
hsa-miR-6738-5p	31.3076	4.28654	1.45358	0.980329	0.243955	16.783	13.6917
hsa-miR-625-5p	23.0441	0.615826	1.22607	0.980334	0.16786	13.6908	2.67238
hsa-miR-4650-3p	18.7612	0.869227	1.18903	0.98055	0.063633	5.35165	4.63311
hsa-miR-4516	18.7616	0.972091	1.18906	0.980568	0.0693539	5.83269	5.18129
hsa-miR-654-3p	23.0402	2.01931	1.22587	0.980583	0.196563	16.0347	8.76429
hsa-miR-324-5p	19.8472	2.44628	1.08966	0.980985	1.19646	0.154654	14.1929
hsa-miR-192-5p	19.8489	0.903284	1.08976	0.981072	1.19657	0.0913241	8.38024
hsa-miR-675-5p	23.0538	4.70096	1.22659	0.981164	0.299474	24.4151	20.3912
hsa-miR-30c-1-3p	31.1262	2.50906	1.21667	0.981608	0.483597	39.7477	8.06093
hsa-miR-1307-5p	32.8796	1.61483	1.60122	0.98169	0.341232	21.3107	4.91134
hsa-miR-588	23.0671	1.43923	1.2273	0.98173	0.181718	14.8063	6.23932
hsa-miR-548q	41.7108	6.70315	1.88105	0.982613	0.548712	29.1705	16.0705
hsa-miR-1197	26.3188	2.57256	1.33353	0.983135	0.221329	16.5972	9.77462
hsa-miR-345-3p	18.8191	0.748165	1.19271	0.983577	0.0571746	4.79369	3.97555
hsa-miR-6784-5p	31.4205	3.72996	1.45882	0.983865	0.223696	15.334	11.8711
hsa-miR-5697	22.4929	1.9418	1.43303	0.983911	0.232917	16.2535	8.63295
hsa-miR-7705	31.4258	13.5742	1.45907	0.98403	0.645953	44.2716	43.1945
hsa-miR-4272	31.8812	2.8261	1.83481	0.984168	0.321313	17.512	8.86447
hsa-miR-548y	18.8359	0.403791	1.19377	0.984455	0.0409552	3.43075	2.14373
hsa-miR-409-3p	19.9219	2.49229	1.09376	0.984679	1.20097	0.156994	14.3536
hsa-miR-146a-5p	19.9278	3.29508	1.09408	0.984969	1.20132	0.196609	17.9702
hsa-miR-3196	55.9035	1.32272	1.90136	0.985132	0.409003	21.511	2.36607
hsa-miR-655-3p	26.3731	2.74561	1.33629	0.985165	0.226895	16.9795	10.4106
hsa-miR-3939	55.9226	5.94531	1.90201	0.985468	0.454159	23.8778	10.6313
hsa-miR-137	19.9416	3.31118	1.09484	0.985651	1.20215	0.197443	18.034
hsa-miR-6855-5p	27.5306	6.03105	1.37203	0.985693	0.331193	24.1389	21.9067
hsa-miR-3162-5p	18.8625	1.76253	1.19545	0.985843	0.116203	9.72045	9.34413
hsa-miR-3925-3p	18.8627	0.194917	1.19547	0.985853	0.034321	2.87093	1.03335
hsa-miR-5685	36.7827	5.7328	1.54074	0.986475	0.336755	21.8568	15.5856
hsa-miR-3662	36.4505	4.5658	1.86409	0.986858	0.370664	19.8844	12.526
hsa-miR-4439	41.8582	1.42586	1.82208	0.98703	0.323517	17.7553	3.40641
hsa-miR-3927-5p	41.8693	5.5223	1.82256	0.987291	0.398308	21.8543	13.1894
hsa-miR-4663	18.9003	0.371649	1.19785	0.987819	0.0398022	3.32281	1.96637
hsa-miR-1263	41.9391	6.05682	1.89134	0.98799	0.535363	28.306	14.4419
hsa-miR-527	19.9933	2.29269	1.09768	0.98821	1.20528	0.147685	13.4543
hsa-miR-1539	36.5026	3.29542	1.86675	0.988269	0.333931	17.8883	9.0279
hsa-miR-3911	32.0172	8.60097	1.84264	0.988367	0.567864	30.8179	26.8636
hsa-miR-938	36.5188	4.55838	1.86758	0.988707	0.370844	19.8569	12.4823
hsa-miR-4703-5p	45.055	9.72402	1.79528	0.989323	0.511793	28.5076	21.5826
hsa-miR-3673	42.0015	9.16185	1.89416	0.989462	0.619153	32.6875	21.8131
hsa-miR-4453	18.9335	1.08592	1.19996	0.989555	0.0759579	6.33006	5.73544
hsa-miR-6766-5p	32.2057	8.80614	1.65014	0.990495	0.516135	31.2783	27.3434
hsa-miR-5699-5p	27.6657	9.87514	1.37877	0.99053	0.51161	37.1063	35.6945
hsa-miR-18a-5p	20.0523	0.485676	1.10092	0.991126	1.20883	0.0819319	7.44211
hsa-miR-4490	42.0327	3.22923	1.82968	0.991145	0.348443	19.0439	7.68265
hsa-miR-122-5p	37.8664	15.9088	1.14024	0.991232	0.48364	42.4158	42.0131
hsa-miR-4665-3p	45.1543	5.79169	1.79924	0.991505	0.406882	22.614	12.8264
hsa-miR-4534	42.0502	5.52858	1.83044	0.991557	0.399568	21.829	13.1476
hsa-miR-4455	42.0763	3.33108	1.83158	0.992172	0.350556	19.1396	7.91677
hsa-miR-5586-3p	22.6925	0.726268	1.44574	0.99264	0.204403	14.1382	3.20048
hsa-miR-3685	36.6709	8.25826	1.87536	0.992826	0.512093	27.3063	22.5199
hsa-miR-643	23.329	10.5795	1.24123	0.992874	0.587044	47.2953	45.3491
hsa-miR-4312	32.1663	7.54545	1.85122	0.992971	0.516472	27.8989	23.4576
hsa-miR-2054	36.6805	3.28484	1.87585	0.993085	0.334873	17.8518	8.95528
hsa-miR-3616-3p	42.1593	11.6421	1.90127	0.993178	0.699922	36.8133	27.6145
hsa-miR-4704-3p	45.2362	4.09086	1.8025	0.993302	0.373192	20.7041	9.04333
hsa-miR-146a-3p	26.5915	0.916005	1.34735	0.993321	0.186592	13.8488	3.44473
hsa-miR-454-3p	23.3581	2.17671	1.24278	0.994112	0.203125	16.3444	9.31886
hsa-miR-452-5p	36.2796	3.28398	1.49149	0.994186	0.597326	40.0489	9.05186
hsa-miR-6844	27.7714	6.55471	1.38404	0.994316	0.355526	25.6876	23.6024
hsa-miR-5187-5p	62.3576	15.2016	1.73335	0.994794	0.475295	27.4206	24.378
hsa-miR-4800-3p	37.096	4.44524	1.55386	0.994877	0.302266	19.4526	11.9831
hsa-miR-498	20.1292	2.35609	1.10514	0.994924	1.21347	0.150933	13.6573
hsa-miR-8071	27.8032	5.58249	1.38562	0.995453	0.311666	22.4929	20.0786
hsa-miR-7150	31.7925	7.95674	1.4761	0.995514	0.396233	26.8433	25.0271
hsa-miR-885-5p	36.7749	1.48454	1.88068	0.995642	0.300194	15.962	4.03683
hsa-miR-204-3p	32.261	3.9672	1.85667	0.995895	0.361605	19.476	12.2972
hsa-miR-6884-3p	31.8103	7.59402	1.47692	0.996072	0.380611	25.7705	23.8728
hsa-miR-6886-5p	32.4	2.43551	1.66009	0.996471	0.281323	16.9462	7.51702
hsa-miR-1277-5p	33.3804	5.41212	1.62561	0.996642	0.42791	26.323	16.2135
hsa-miR-876-5p	36.817	5.05919	1.88283	0.996781	0.389212	20.6716	13.7415
hsa-miR-4743-5p	22.7873	1.03904	1.45178	0.996788	0.210603	14.5065	4.55973
hsa-miR-1287-3p	32.4237	3.0904	1.66131	0.997201	0.297886	17.9308	9.53131
hsa-miR-125a-3p	23.4336	5.15532	1.2468	0.997327	0.321346	25.7737	21.9997
hsa-miR-887-3p	36.851	7.94268	1.88457	0.997701	0.499693	26.515	21.5535
hsa-miR-425-3p	38.1152	4.67271	1.14773	0.997745	0.155808	13.5753	12.2594
hsa-miR-889-3p	26.7199	2.62092	1.35386	0.998117	0.224975	16.6174	9.80886
hsa-miR-4635	42.3308	7.52501	1.84266	0.998175	0.458691	24.8929	17.7767
hsa-miR-6872-3p	31.879	2.99736	1.48011	0.998224	0.200013	13.5133	9.40229
hsa-miR-3151-3p	32.467	2.35297	1.66353	0.998533	0.279943	16.8283	7.24726
hsa-miR-7162-3p	29.3682	2.87033	1.62825	0.998615	0.169728	10.4239	9.77359
hsa-miR-3065-3p	19.1083	0.720459	1.21103	0.998688	0.0560098	4.62498	3.7704
hsa-miR-32-3p	31.6699	3.16414	1.23792	0.998754	0.49744	40.1836	9.991
hsa-miR-649	31.6748	8.35852	1.23811	0.998909	0.58221	47.024	26.3886
hsa-miR-4319	19.1152	1.04348	1.21147	0.999048	0.0736648	6.08063	5.4589
hsa-miR-6894-3p	29.3912	1.96543	1.62953	0.999395	0.123943	7.60609	6.68715
hsa-miR-1227-5p	33.4862	2.19705	1.63076	0.999802	0.354695	21.7502	6.56105
hsa-miR-6810-5p	31.9297	12.8846	1.48246	0.999809	0.615281	41.5039	40.3531
hsa-miR-942-3p	31.9358	4.51482	1.48275	1	0.254268	17.1484	14.1372
hsa-miR-6761-3p	27.9302	10.7341	1.39195	1	0.553253	39.7466	38.4319
hsa-miR-6746-3p	37.8841	5.17568	1.68141	1	0.293652	17.4646	13.6619
hsa-miR-6506-5p	32.5147	7.79555	1.66597	1	0.472822	28.3811	23.9754
hsa-miR-3162-3p	50.967	6.11326	1.7093	1	0.486627	28.4694	11.9945
hsa-miR-548at-3p	22.8607	0.608738	1.45646	1	0.204288	14.0263	2.66281
hsa-miR-4768-3p	62.684	9.17456	1.74242	1	0.335985	19.2826	14.6362
hsa-miR-4715-3p	37.287	1.13835	1.56186	1	0.244035	15.6246	3.05292
hsa-miR-3688-5p	45.5412	1.71812	1.81466	1	0.344838	19.0029	3.77266
hsa-miR-4510	42.4082	6.30285	1.84603	1	0.422791	22.9028	14.8623
hsa-miR-187-3p	38.2014	9.17083	1.15032	1	0.284181	24.7045	24.0066
hsa-miR-101-3p	36.4918	12.2635	1.50021	1	0.772479	51.4913	33.6061
hsa-miR-29c-5p	31.7094	5.97555	1.23946	1	0.535991	43.2437	18.8447
hsa-miR-3676-3p	26.7703	4.26849	1.35641	1	0.282629	20.8366	15.9449
hsa-miR-2114-5p	36.9359	14.4821	1.88891	1	0.795997	42.1405	39.2088
hsa-miR-1185-5p	42.4489	12.9993	1.91433	1	0.748907	39.121	30.6235
hsa-miR-513c-5p	56.7472	7.34053	1.93006	1	0.482303	24.9891	12.9355
hsa-miR-4330	32.394	5.51007	1.86433	1	0.424075	22.7468	17.0095
hsa-miR-4315	33.4929	4.40935	1.63109	1	0.400645	24.5631	13.165
hsa-miR-3138	19.1334	1.57695	1.21262	1	0.105088	8.6662	8.24188
hsa-miR-92a-3p	20.2319	1.54701	1.11078	1	1.21966	0.115428	10.3916
hsa-miR-1307-3p	42.4737	6.50038	1.91546	1.00059	0.550801	28.7556	15.3045
hsa-miR-6761-5p	29.4268	11.0903	1.6315	1.00061	0.617714	37.8617	37.6878
hsa-miR-4699-5p	42.4465	8.72254	1.84769	1.0009	0.497825	26.9431	20.5495
hsa-miR-6793-5p	29.4561	2.33721	1.63313	1.0016	0.142459	8.72307	7.93456
hsa-miR-5571-5p	22.8978	5.11369	1.45882	1.00162	0.382756	26.2373	22.3327
hsa-miR-429	36.5575	3.79393	1.50292	1.0018	0.606717	40.3693	10.378
hsa-miR-548al	19.1683	0.403262	1.21484	1.00183	0.0413766	3.40593	2.10379
hsa-miR-26a-5p	20.2817	2.1064	1.11352	1.00246	1.22266	0.139693	12.5452
hsa-miR-182-5p	20.2834	1.053	1.11361	1.00255	1.22276	0.0973816	8.74469
hsa-miR-142-5p	38.3072	3.15542	1.15351	1.00277	0.116411	10.0919	8.23716
hsa-miR-1238-5p	32.4839	5.87092	1.8695	1.00278	0.440321	23.5528	18.0733
hsa-miR-520f-3p	36.6137	9.6748	1.50522	1.00334	0.709247	47.1191	26.424
hsa-miR-4293	33.6053	4.86929	1.63656	1.00336	0.414013	25.2977	14.4896
hsa-miR-215-5p	38.3308	3.42332	1.15422	1.00339	0.123106	10.6658	8.931
hsa-miR-4750-3p	22.9429	2.28045	1.4617	1.0036	0.248249	16.9836	9.93964
hsa-miR-4314	33.6181	6.63551	1.63718	1.00374	0.468707	28.6289	19.7379
hsa-miR-3940-5p	42.5692	9.55268	1.85303	1.00379	0.526476	28.4116	22.4404
hsa-miR-613	26.8727	2.22056	1.3616	1.00383	0.214513	15.7545	8.26325
hsa-miR-4471	42.5848	2.88658	1.85371	1.00416	0.346597	18.6975	6.77843
hsa-miR-218-2-3p	31.8765	9.47372	1.246	1.00527	0.610181	48.9712	29.72
hsa-miR-1184	42.6809	10.4159	1.9248	1.00547	0.663489	34.4706	24.4041
hsa-miR-4797-3p	63.0608	18.1694	1.7529	1.00601	0.550913	31.4288	28.8126
hsa-miR-6777-5p	38.1229	0.77334	1.69201	1.0063	0.187257	11.0672	2.02855
hsa-miR-30c-5p	20.3709	2.20535	1.11841	1.00687	1.22804	0.14441	12.912
hsa-miR-203b-3p	45.8643	2.51137	1.82753	1.00709	0.354777	19.4129	5.47565
hsa-miR-4444	63.1316	16.2193	1.75486	1.00714	0.501793	28.5944	25.6912
hsa-miR-4637	45.8676	11.88	1.82766	1.00717	0.583055	31.9017	25.9006
hsa-miR-328-5p	38.1569	4.23146	1.69352	1.0072	0.263094	15.5353	11.0896
hsa-miR-5708	23.0298	1.31064	1.46723	1.00739	0.21863	14.9008	5.69107
hsa-miR-6801-3p	38.1693	3.36198	1.69407	1.00753	0.237139	13.9982	8.80808
hsa-miR-3654	42.7716	3.65201	1.92889	1.0076	0.497624	25.7985	8.53839
hsa-miR-526b-3p	38.497	5.21646	1.15922	1.00774	0.171003	14.7515	13.5503
hsa-miR-3674	42.7957	2.07765	1.92998	1.00817	0.479096	24.8239	4.85482
hsa-miR-4708-5p	42.777	5.4182	1.86208	1.0087	0.401139	21.5425	12.6661
hsa-miR-4436b-3p	63.2375	14.8598	1.75781	1.00883	0.468308	26.6416	23.4983
hsa-miR-1180-3p	27.0073	3.75344	1.36842	1.00885	0.264312	19.3151	13.8979
hsa-miR-5189-5p	42.7951	3.41536	1.86286	1.00912	0.357039	19.1661	7.98073
hsa-miR-92b-3p	27.0187	0.937175	1.36899	1.00928	0.189671	13.8548	3.46862
hsa-miR-3166	32.72	2.54734	1.88309	1.01006	0.31996	16.9913	7.78526
hsa-miR-5006-5p	63.3372	3.74366	1.76058	1.01042	0.244294	13.8758	5.91069
hsa-miR-5088-5p	32.8698	3.10764	1.68416	1.01092	0.301298	17.89	9.45439
hsa-miR-3926	33.8653	11.7864	1.64922	1.01112	0.668155	40.5133	34.8038
hsa-miR-516b-3p	36.8989	8.93369	1.51695	1.01116	0.696503	45.9148	24.2113
hsa-miR-31-5p	36.902	7.15116	1.51708	1.01124	0.660846	43.5605	19.3788
hsa-miR-10b-3p	27.0919	1.63723	1.37271	1.01201	0.201953	14.712	6.04322
hsa-miR-6503-3p	51.5868	2.99404	1.73008	1.01216	0.457843	26.4636	5.80389
hsa-miR-1271-5p	37.4007	5.44818	1.91268	1.01258	0.406052	21.2294	14.5671
hsa-miR-29b-2-5p	32.1199	3.86595	1.25551	1.01295	0.511498	40.7402	12.036
hsa-miR-296-3p	32.1351	4.83297	1.25611	1.01343	0.524127	41.7263	15.0395
hsa-miR-629-3p	32.1385	7.49878	1.25624	1.01353	0.570077	45.3796	23.3327
hsa-miR-7703	29.8152	3.76524	1.65304	1.01381	0.217181	13.1383	12.6286
hsa-miR-212-3p	20.5121	1.19525	1.12616	1.01385	1.23655	0.10289	9.13637
hsa-miR-3668	37.4525	13.6955	1.91533	1.01399	0.760288	39.6948	36.5676
hsa-miR-576-5p	27.1481	0.819676	1.37555	1.01411	0.189126	13.7492	3.01928
hsa-miR-5787	51.6927	4.29377	1.73363	1.01424	0.470206	27.1226	8.30634
hsa-miR-2392	19.4073	2.9461	1.22998	1.01431	0.1896	15.4149	15.1804
hsa-miR-6892-3p	28.3363	6.98909	1.41219	1.01454	0.37659	26.6671	24.6648
hsa-miR-1255b-5p	37.4736	4.26934	1.91641	1.01456	0.367776	19.1908	11.3929
hsa-miR-596	23.8493	3.22611	1.26892	1.01502	0.241854	19.0599	13.527
hsa-miR-2116-3p	43.0908	9.3597	1.94329	1.01512	0.634016	32.626	21.7209
hsa-miR-4538	19.4239	3.08164	1.23103	1.01519	0.19807	16.0897	15.8652
hsa-miR-6786-3p	29.8611	13.4334	1.65558	1.01537	0.747197	45.132	44.9863
hsa-miR-4749-5p	34.0199	9.42988	1.65675	1.01574	0.573522	34.6172	27.7187
hsa-miR-6809-3p	33.0304	0.596974	1.69239	1.01586	0.25885	15.2949	1.80735
hsa-miR-760	57.6614	7.74878	1.96115	1.01611	0.495251	25.2531	13.4384
hsa-miR-3605-5p	37.5458	2.01455	1.9201	1.01651	0.313911	16.3486	5.36558
hsa-miR-6893-3p	38.5234	2.44842	1.70979	1.01688	0.215434	12.6	6.35565
hsa-miR-4499	43.149	6.00793	1.87827	1.01747	0.418951	22.3051	13.9237
hsa-miR-4329	32.9607	2.25484	1.89694	1.01749	0.31451	16.5799	6.841
hsa-miR-644a	23.9192	1.81865	1.27263	1.01799	0.196377	15.4308	7.60333
hsa-miR-367-3p	20.5976	4.98845	1.13086	1.01808	1.2417	0.285205	25.2202
hsa-miR-367-5p	23.9212	3.37439	1.27274	1.01808	0.247869	19.4753	14.1063
hsa-miR-4778-3p	37.9684	2.52359	1.5904	1.01827	0.265643	16.7029	6.64656
hsa-miR-574-3p	32.3013	6.22884	1.2626	1.01867	0.548434	43.4368	19.2835
hsa-miR-4792	23.309	1.37192	1.48502	1.01961	0.222401	14.9763	5.88577
hsa-miR-4632-3p	63.9157	22.5883	1.77666	1.01965	0.666325	37.5044	35.3409
hsa-miR-4260	57.8794	2.78936	1.96857	1.01995	0.431449	21.9169	4.81926
hsa-miR-2355-3p	33.0517	4.07666	1.90218	1.0203	0.370912	19.4994	12.3342
hsa-miR-7112-3p	28.5034	12.4224	1.42052	1.02052	0.635621	44.7458	43.5822
hsa-miR-4753-5p	23.331	1.25645	1.48642	1.02057	0.219794	14.7868	5.38533
hsa-miR-548m	43.3246	8.87687	1.95383	1.02063	0.621694	31.8193	20.4892
hsa-miR-6513-5p	52.0196	3.5037	1.7446	1.02065	0.465518	26.6834	6.73534
hsa-miR-1913	37.7057	5.40273	1.92828	1.02084	0.406223	21.0666	14.3287
hsa-miR-181a-2-3p	27.3359	5.63209	1.38507	1.02113	0.340518	24.5849	20.6033
hsa-miR-5586-5p	23.3468	1.43768	1.48743	1.02126	0.224383	15.0853	6.15792
hsa-miR-3670	37.7278	4.99454	1.92941	1.02144	0.392456	20.3407	13.2384
hsa-miR-135a-5p	20.6753	4.09147	1.13512	1.02192	1.24639	0.238411	21.0031
hsa-miR-8070	33.232	3.13982	1.70272	1.02206	0.304562	17.8868	9.44818
hsa-miR-549a	24.0349	7.55332	1.27879	1.02292	0.437025	34.1748	31.4265
hsa-miR-4725-3p	23.3907	1.58694	1.49022	1.02318	0.228775	15.3517	6.78449
hsa-miR-4651	19.5913	2.49988	1.24164	1.02394	0.161888	13.0382	12.7601
hsa-miR-3978	19.5918	0.34134	1.24168	1.02396	0.0396753	3.1953	1.74226
hsa-miR-6726-5p	32.7042	3.05758	1.51843	1.02406	0.20463	13.4765	9.3492
hsa-miR-539-3p	58.1186	5.43498	1.9767	1.02417	0.461287	23.3362	9.35153
hsa-miR-4729	64.2053	7.55757	1.78471	1.02427	0.307134	17.2092	11.7709
hsa-miR-615-3p	37.3861	5.49036	1.53698	1.02451	0.640691	41.6851	14.6856
hsa-miR-1273f	38.2156	9.7219	1.60075	1.0249	0.475395	29.6982	25.4396
hsa-miR-3198	33.2206	7.66364	1.9119	1.02552	0.527167	27.573	23.069
hsa-miR-6764-3p	28.6437	4.96844	1.42751	1.02555	0.286802	20.0911	17.3457
hsa-miR-6780a-3p	32.7716	7.7891	1.52156	1.02617	0.390633	25.6732	23.7678
hsa-miR-4446-5p	19.6344	3.52123	1.24438	1.02619	0.225642	18.1329	17.934
hsa-miR-664a-3p	43.5643	6.66092	1.96464	1.02628	0.56479	28.7478	15.2899
hsa-miR-4690-3p	19.6396	0.130459	1.2447	1.02646	0.0343495	2.75966	0.664268
hsa-miR-208a-3p	37.4655	1.69734	1.54024	1.02668	0.604926	39.2747	4.53041
hsa-miR-619-5p	38.8952	2.60742	1.72628	1.02669	0.220604	12.7791	6.70371
hsa-miR-369-3p	20.7744	2.38984	1.14056	1.02681	1.25236	0.15381	13.4854
hsa-miR-4697-3p	38.2919	5.98255	1.60395	1.02695	0.351007	21.8839	15.6235
hsa-miR-6827-3p	32.8039	9.58136	1.52305	1.02718	0.468773	30.7785	29.208
hsa-miR-8067	33.4046	4.0526	1.71157	1.02737	0.332701	19.4384	12.1319
hsa-miR-6825-3p	32.8231	6.84593	1.52395	1.02778	0.350582	23.0049	20.857
hsa-miR-6087	52.4184	9.24959	1.75798	1.02848	0.549774	31.2731	17.6457
hsa-miR-140-3p	32.618	7.191	1.27498	1.02865	0.570321	44.7318	22.0461
hsa-miR-4271	58.4189	11.4817	1.98692	1.02946	0.57703	29.0415	19.654
hsa-miR-375	20.8372	1.11828	1.14401	1.02992	1.25615	0.101244	8.84988
hsa-miR-4691-5p	19.7091	1.71279	1.24911	1.03009	0.113591	9.09377	8.69035
hsa-miR-642b-5p	46.9395	19.3061	1.87038	1.0307	0.844476	45.15	41.1296
hsa-miR-5008-3p	19.7268	1.26276	1.25023	1.03102	0.0867543	6.93905	6.40125
hsa-miR-29b-3p	37.6284	9.87824	1.54694	1.03115	0.727416	47.0229	26.2521
hsa-miR-4478	43.7388	4.27267	1.90394	1.03137	0.380348	19.9768	9.7686
hsa-miR-4701-5p	64.6547	5.1227	1.7972	1.03144	0.266797	14.8451	7.92318
hsa-miR-4533	19.7513	0.878929	1.25178	1.0323	0.0650166	5.19392	4.44998
hsa-miR-3934-3p	43.7896	6.03531	1.90616	1.03257	0.423496	22.2173	13.7825
hsa-miR-1207-5p	38.146	2.93039	1.9508	1.03276	0.336479	17.2483	7.68204
hsa-miR-6735-5p	32.9844	2.40689	1.53144	1.03284	0.185963	12.1431	7.29705
hsa-miR-4530	47.0561	11.942	1.87502	1.03326	0.590239	31.479	25.3782
hsa-miR-890	38.1695	19.0972	1.952	1.0334	1.0221	52.3617	50.0325
hsa-miR-6871-3p	39.1586	5.06931	1.73797	1.03364	0.293895	16.9102	12.9456
hsa-miR-3912-3p	33.4893	14.1235	1.92736	1.03381	0.863378	44.7958	42.1731
hsa-miR-1910-3p	33.0335	8.94372	1.53372	1.03437	0.441125	28.7619	27.0747
hsa-miR-4261	19.7941	1.29904	1.2545	1.03453	0.0889229	7.08834	6.56278
hsa-miR-548f-3p	43.9291	7.33566	1.98109	1.03487	0.584844	29.5213	16.6989
hsa-miR-3920	33.5316	6.29059	1.92979	1.03512	0.464772	24.084	18.7602
hsa-miR-3929	33.5329	2.44397	1.92987	1.03516	0.323627	16.7694	7.28828
hsa-miR-3675-3p	58.7662	11.5929	1.99873	1.03558	0.58145	29.091	19.7271
hsa-miR-34a-3p	24.3342	4.4892	1.29472	1.03566	0.29542	22.8173	18.4481
hsa-miR-4265	58.7843	4.90063	1.99934	1.0359	0.458816	22.9483	8.33663
hsa-miR-874-5p	39.2489	5.85599	1.74198	1.03603	0.321667	18.4656	14.9202
hsa-miR-20b-3p	27.7425	2.63501	1.40567	1.03632	0.231034	16.4358	9.4981
hsa-miR-3135b	19.8346	1.6184	1.25707	1.03665	0.107955	8.58785	8.15946
hsa-miR-148b-5p	27.7534	2.35773	1.40622	1.03672	0.223272	15.8774	8.4953
hsa-miR-6746-5p	33.7249	2.75218	1.72798	1.03722	0.297927	17.2414	8.16066
hsa-miR-6785-3p	33.147	5.48963	1.53898	1.03793	0.295425	19.1961	16.5615
hsa-miR-563	32.9171	4.11955	1.28667	1.03809	0.526046	40.8843	12.515
hsa-miR-1229-5p	34.7727	9.05783	1.69341	1.03821	0.563822	33.2951	26.0487
hsa-miR-548ah-3p	47.2869	5.43705	1.88422	1.03833	0.412417	21.8879	11.498
hsa-miR-4263	34.7886	8.46802	1.69419	1.03869	0.54175	31.977	24.3414
hsa-miR-3201	34.8066	4.28268	1.69506	1.03922	0.408725	24.1126	12.3042
hsa-miR-150-3p	27.8238	2.02144	1.40979	1.03935	0.215059	15.2547	7.26515
hsa-miR-652-3p	27.8453	1.65958	1.41088	1.04016	0.207089	14.678	5.96
hsa-miR-4479	47.3714	15.7942	1.88759	1.04019	0.720878	38.1905	33.3412
hsa-miR-6878-5p	33.2225	5.99011	1.54249	1.04029	0.315852	20.4768	18.0303
hsa-let-7a-3p	27.8532	1.78307	1.41128	1.04045	0.209756	14.8628	6.40164
hsa-miR-1199-5p	33.8446	7.11979	1.73411	1.0409	0.449938	25.9463	21.0367
hsa-miR-3158-5p	53.0531	11.3805	1.77926	1.04093	0.597256	33.5677	21.4511
hsa-miR-599	33.028	3.91703	1.29101	1.04158	0.525291	40.6885	11.8597
hsa-miR-7706	29.0947	6.29181	1.44999	1.0417	0.346311	23.8837	21.6253
hsa-miR-127-5p	33.0539	3.01891	1.29202	1.0424	0.516536	39.9789	9.1333
hsa-miR-6743-5p	33.2919	7.26575	1.54571	1.04247	0.369199	23.8854	21.8244
hsa-miR-4461	47.4964	12.7148	1.89257	1.04293	0.617194	32.6114	26.7699
hsa-miR-1234-5p	19.9591	0.15557	1.26496	1.04316	0.0352875	2.78962	0.779441
hsa-miR-6789-3p	39.5541	3.12674	1.75553	1.04408	0.236088	13.4482	7.90496
hsa-miR-5008-5p	19.9808	0.305054	1.26633	1.04429	0.0390419	3.08308	1.52674
hsa-miR-3193	19.9925	1.79459	1.26707	1.0449	0.118692	9.36745	8.97634
hsa-miR-4747-3p	38.9626	5.91787	1.63204	1.04494	0.352122	21.5755	15.1886
hsa-miR-5584-5p	65.51	4.48191	1.82098	1.04508	0.260348	14.2972	6.84157
hsa-miR-320b	59.3103	7.75623	2.01723	1.04517	0.505575	25.0628	13.0774
hsa-miR-524-5p	38.1452	5.50891	1.56818	1.04531	0.652363	41.5999	14.4419
hsa-miR-3612	59.3271	5.55824	2.01781	1.04546	0.471019	23.3431	9.3688
hsa-miR-8066	39.6137	4.36872	1.75817	1.04566	0.27237	15.4916	11.0283
hsa-miR-4468	20.0096	0.963715	1.26815	1.0458	0.0698876	5.51098	4.81626
hsa-miR-548av-3p	65.5921	17.4231	1.82326	1.04639	0.535673	29.38	26.5628
hsa-miR-4769-5p	23.9223	0.81096	1.5241	1.04644	0.216152	14.1823	3.38997
hsa-miR-365a-5p	59.3902	14.5139	2.01995	1.04657	0.655894	32.4708	24.4382
hsa-miR-4489	20.0287	1.31635	1.26936	1.04679	0.090089	7.09719	6.57234
hsa-miR-6879-5p	33.4455	4.2888	1.55284	1.04727	0.249734	16.0824	12.8233
hsa-miR-432-3p	40.0296	7.09379	1.20537	1.04786	0.224873	18.6559	17.7214
hsa-miR-5680	23.9704	2.48701	1.52716	1.04854	0.263316	17.2422	10.3753
hsa-miR-548ac	44.4968	11.8231	1.93694	1.04925	0.615462	31.775	26.5707
hsa-miR-106a-5p	21.2324	2.47199	1.16571	1.04945	1.27997	0.158583	13.6039
hsa-miR-561-5p	20.0802	0.413958	1.27263	1.04949	0.0430148	3.37999	2.06152
hsa-miR-548j-3p	33.5185	2.32658	1.55623	1.04956	0.1857	11.9326	6.94119
hsa-miR-3689d	47.8035	10.8029	1.9048	1.04967	0.557809	29.2843	22.5986
hsa-miR-3163	20.0884	0.239296	1.27315	1.04992	0.0373219	2.93146	1.19121
hsa-miR-1288-5p	39.7812	2.05745	1.76561	1.05008	0.212692	12.0464	5.1719
hsa-miR-1247-5p	28.1187	4.06161	1.42473	1.05037	0.280845	19.7121	14.4445
hsa-miR-5002-3p	24.0135	5.23748	1.5299	1.05043	0.394629	25.7944	21.8106
hsa-miR-1260b	34.0304	2.86673	1.95851	1.05052	0.338689	17.2933	8.42403
hsa-miR-6742-3p	34.1653	0.775321	1.75055	1.05077	0.26882	15.3564	2.26932
hsa-miR-1273h-3p	33.5636	11.7419	1.55833	1.05097	0.565757	36.3054	34.9839
hsa-miR-335-5p	40.1611	9.52188	1.20933	1.0513	0.295266	24.4156	23.7092
hsa-miR-433-3p	40.1709	6.41932	1.20963	1.05156	0.205764	17.0105	15.98
hsa-miR-513c-3p	20.1235	3.53793	1.27537	1.05175	0.226811	17.784	17.5811
hsa-miR-6825-5p	29.4001	3.75585	1.4652	1.05263	0.238959	16.3089	12.775
hsa-let-7e-3p	24.7358	7.45595	1.31608	1.05275	0.434279	32.9979	30.1423
hsa-miR-3687	44.6936	6.18374	2.01557	1.05288	0.564391	28.0016	13.8359
hsa-miR-3663-5p	44.6938	3.80212	2.01557	1.05289	0.519779	25.7881	8.50704
hsa-miR-3675-5p	59.7627	12.963	2.03262	1.05314	0.61907	30.4568	21.6907
hsa-miR-584-5p	33.3972	2.53313	1.30544	1.05323	0.517656	39.6539	7.58486
hsa-miR-638	33.4125	5.7951	1.30604	1.05371	0.556518	42.6112	17.3441
hsa-miR-1284	59.8633	2.87514	2.03604	1.05491	0.446164	21.9133	4.80285
hsa-miR-300	59.8694	4.16286	2.03625	1.05502	0.457805	22.4827	6.95324
hsa-miR-181b-5p	21.3481	2.21315	1.17206	1.05517	1.28695	0.146856	12.5297
hsa-miR-3617-3p	20.1928	0.517304	1.27977	1.05537	0.0474332	3.7064	2.56182
hsa-miR-570-5p	20.1932	1.73454	1.27979	1.05539	0.115151	8.99763	8.5897
hsa-miR-3683	38.9977	6.35964	1.99435	1.05582	0.447923	22.4596	16.3078
hsa-miR-18b-3p	24.8144	5.15948	1.32027	1.05609	0.32678	24.7511	20.7923
hsa-miR-548d-5p	28.2736	4.64636	1.43258	1.05616	0.303891	21.2128	16.4335
hsa-let-7c-3p	33.7421	3.15854	1.56661	1.05656	0.211251	13.4846	9.36086
hsa-miR-944	59.9627	12.3628	2.03942	1.05666	0.605749	29.702	20.6175
hsa-miR-4697-5p	20.2179	1.6641	1.28135	1.05668	0.11091	8.65569	8.23082
hsa-miR-2117	28.2889	2.4864	1.43335	1.05673	0.229862	16.0367	8.78934
hsa-miR-7843-5p	33.7645	4.01844	1.56766	1.05726	0.240751	15.3574	11.9014
hsa-miR-1193	60.001	10.5779	2.04073	1.05734	0.565515	27.7115	17.6295
hsa-miR-602	33.5316	3.6082	1.31069	1.05747	0.529281	40.3818	10.7606
hsa-miR-523-3p	38.5935	14.038	1.58662	1.0576	0.846286	53.339	36.374
hsa-miR-4474-5p	48.1712	5.458	1.91946	1.05775	0.418448	21.8004	11.3304
hsa-miR-1306-3p	44.9134	9.00891	2.02548	1.05806	0.638908	31.5436	20.0584
hsa-miR-5706	24.192	1.65942	1.54128	1.05823	0.237125	15.385	6.8594
hsa-miR-3653-3p	39.092	4.47603	1.99918	1.05837	0.384337	19.2248	11.45
hsa-miR-656-5p	33.8246	5.95324	1.57044	1.05915	0.315647	20.0992	17.6003
hsa-miR-3924	35.4746	3.09733	1.7276	1.05917	0.388712	22.5002	8.73112
hsa-miR-8078	33.8385	3.88547	1.57109	1.05958	0.236214	15.0351	11.4824
hsa-miR-5588-3p	66.4299	1.74909	1.84655	1.05976	0.236858	12.8271	2.63298
hsa-miR-4427	39.5217	8.07233	1.65546	1.05993	0.422709	25.5341	20.4251
hsa-miR-7107-5p	31.1726	12.7652	1.72829	1.05997	0.710505	41.1103	40.9502
hsa-miR-4267	34.3422	2.60745	1.97645	1.06014	0.334095	16.9038	7.59255
hsa-miR-211-3p	35.5208	3.91671	1.72985	1.06055	0.406278	23.4864	11.0265
hsa-miR-7976	29.6307	2.20548	1.4767	1.06089	0.185725	12.577	7.44322
hsa-miR-4300	34.3706	6.69539	1.97808	1.06102	0.487574	24.6488	19.48
hsa-miR-635	24.9374	4.39757	1.32681	1.06133	0.294082	22.1647	17.6345
hsa-miR-3190-3p	34.5198	4.63892	1.76871	1.06167	0.358686	20.2795	13.4384
hsa-miR-4738-3p	24.2817	4.44884	1.54699	1.06216	0.354573	22.9202	18.3218
hsa-miR-8064	34.5477	6.32568	1.77014	1.06252	0.4211	23.7892	18.31
hsa-miR-8052	40.2528	4.66301	1.78654	1.06253	0.283921	15.8922	11.5843
hsa-miR-617	24.9671	8.41637	1.32839	1.06259	0.482015	36.2857	33.7098
hsa-miR-4653-3p	45.0904	4.05579	1.96278	1.06325	0.384903	19.6101	8.9948
hsa-miR-4283	34.4525	4.90216	1.9828	1.06355	0.411424	20.7497	14.2287
hsa-miR-302a-5p	21.5182	3.93175	1.1814	1.06358	1.2972	0.231318	19.58
hsa-miR-4726-5p	39.6604	6.27089	1.66128	1.06365	0.365787	22.0184	15.8114
hsa-miR-34a-5p	38.8187	4.30481	1.59587	1.06377	0.647256	40.5581	11.0895
hsa-miR-6068	54.2193	6.04525	1.81837	1.06381	0.511396	28.1239	11.1496
hsa-miR-4264	20.3571	0.355262	1.29018	1.06396	0.0412454	3.19687	1.74515
hsa-miR-4649-3p	24.3231	1.97964	1.54963	1.06397	0.247887	15.9965	8.13892
hsa-miR-548e-3p	45.1647	2.24118	2.03681	1.06398	0.506049	24.8451	4.96224
hsa-miR-5686	66.722	16.4491	1.85467	1.06442	0.513104	27.6656	24.6533
hsa-miR-1285-3p	45.2125	9.32612	2.03897	1.0651	0.650601	31.9084	20.6273
hsa-miR-6734-5p	31.3527	9.42293	1.73828	1.06609	0.526217	30.2723	30.0546
hsa-miR-4305	35.7121	1.58519	1.73916	1.06626	0.36882	21.2068	4.43881
hsa-miR-548au-3p	39.7654	4.55525	1.66567	1.06647	0.318676	19.132	11.4553
hsa-miR-4532	20.4074	0.555401	1.29337	1.06659	0.0493879	3.81856	2.72157
hsa-miR-4506	39.772	8.4383	1.66595	1.06664	0.436006	26.1717	21.2167
hsa-miR-3664-3p	45.2547	18.4931	1.96993	1.06712	0.875137	44.4247	40.8645
hsa-miR-4775	66.9148	5.21972	1.86002	1.06749	0.274913	14.7801	7.80055
hsa-miR-6892-5p	34.7101	5.41846	1.77846	1.06752	0.387345	21.7798	15.6106
hsa-miR-6802-5p	34.1056	3.64192	1.58349	1.06794	0.228503	14.4304	10.6784
hsa-miR-6069	54.4363	8.71738	1.82565	1.06807	0.554674	30.3823	16.0139
hsa-miR-219b-5p	20.4403	0.0493248	1.29545	1.0683	0.0348393	2.68937	0.241312
hsa-miR-372-3p	40.8144	4.26674	1.22901	1.0684	0.147113	11.9701	10.454
hsa-miR-3689f	48.6622	4.79517	1.93902	1.06853	0.408567	21.0708	9.85399
hsa-miR-378d	20.4482	0.363045	1.29595	1.06872	0.0416455	3.21351	1.77544
hsa-miR-4447	20.462	1.30116	1.29683	1.06944	0.089481	6.9	6.35889
hsa-miR-154-5p	40.864	3.72948	1.2305	1.0697	0.133264	10.8301	9.12656
hsa-miR-4279	20.4683	1.62711	1.29722	1.06977	0.108818	8.38855	7.94943
hsa-miR-6831-3p	31.492	11.3044	1.746	1.07083	0.62993	36.0784	35.896
hsa-miR-130a-5p	25.1821	1.30976	1.33983	1.07174	0.192931	14.3996	5.20113
hsa-miR-147a	40.9598	1.60369	1.23339	1.07221	0.0866233	7.02321	3.91528
hsa-miR-190a-5p	21.6963	3.44744	1.19118	1.07238	1.30793	0.207003	17.378
hsa-miR-658	25.2042	6.2105	1.341	1.07268	0.37631	28.0618	24.6408
hsa-miR-532-5p	25.2064	3.59158	1.34112	1.07278	0.262573	19.5786	14.2487
hsa-miR-4645-5p	45.498	5.30517	1.98052	1.07286	0.415253	20.9669	11.6602
hsa-miR-4648	34.7548	1.91968	2.00019	1.07288	0.321653	16.0811	5.5235
hsa-miR-3669	39.6296	8.48267	2.02667	1.07293	0.534925	26.3943	21.4049
hsa-miR-548d-3p	25.2122	7.74745	1.34143	1.07302	0.449843	33.5345	30.7289
hsa-miR-3145-3p	20.534	1.57596	1.30139	1.07321	0.105788	8.12883	7.67485
hsa-miR-512-5p	21.7248	6.68461	1.19274	1.07379	1.30965	0.376477	31.5639
hsa-miR-3620-3p	39.6644	4.33822	2.02845	1.07387	0.383862	18.9239	10.9373
hsa-miR-4502	48.9056	6.83858	1.94872	1.07388	0.45385	23.2897	13.9832
hsa-miR-3680-3p	45.5869	6.82936	2.05585	1.07392	0.58766	28.5847	14.981
hsa-miR-181a-5p	21.7283	1.17708	1.19294	1.07396	1.30987	0.10594	8.88063
hsa-miR-6827-5p	31.5856	7.61767	1.75119	1.07401	0.427086	24.3883	24.1176
hsa-miR-4520-2-3p	67.3252	6.7746	1.87143	1.07404	0.301095	16.089	10.0625
hsa-miR-4707-3p	45.5812	9.5265	1.98415	1.07482	0.539914	27.2114	20.9001
hsa-miR-6787-5p	30.0273	8.94842	1.49646	1.07509	0.471059	31.4782	29.8009
hsa-miR-7846-3p	34.3493	2.75345	1.59481	1.07557	0.200758	12.5883	8.01601
hsa-miR-224-5p	41.1053	12.6824	1.23776	1.07602	0.388653	31.3996	30.8535
hsa-miR-138-5p	21.7745	6.6637	1.19547	1.07625	1.31265	0.375401	31.4019
hsa-miR-744-3p	61.0746	5.61072	2.07724	1.07626	0.483386	23.2706	9.18667
hsa-miR-222-3p	21.7836	4.47997	1.19597	1.0767	1.3132	0.259961	21.7364
hsa-miR-660-3p	20.6034	1.22797	1.30579	1.07683	0.0853233	6.53423	5.96001
hsa-miR-380-5p	41.1402	6.06954	1.23882	1.07693	0.196522	15.8637	14.7533
hsa-miR-3173-3p	20.6112	1.09779	1.30628	1.07724	0.0778775	5.96176	5.32618
hsa-miR-1281	45.7314	2.99062	2.06237	1.07733	0.519873	25.2076	6.53955
hsa-miR-3691-5p	61.147	4.95876	2.0797	1.07753	0.475562	22.8668	8.10956
hsa-let-7b-5p	21.8016	7.89093	1.19696	1.07759	1.31429	0.441344	36.8719
hsa-miR-6894-5p	35.0506	0.627137	1.7959	1.07799	0.274644	15.2928	1.78923
hsa-miR-5681a	67.5733	6.83723	1.87833	1.078	0.30286	16.1239	10.1183
hsa-miR-592	28.8881	4.87232	1.46372	1.07911	0.315427	21.5497	16.8662
hsa-miR-4652-5p	45.7901	2.24826	1.99324	1.07974	0.360856	18.104	4.90993
hsa-miR-616-3p	25.3764	1.66056	1.35017	1.08001	0.201676	14.9371	6.54371
hsa-miR-5692c	67.7336	12.2018	1.88279	1.08056	0.413407	21.9572	18.0144
hsa-miR-4706	20.6818	2.33445	1.31075	1.08093	0.15206	11.6009	11.2875
hsa-miR-935	28.9378	3.89797	1.46623	1.08097	0.278726	19.0097	13.4702
hsa-miR-3132	20.6827	1.56538	1.31081	1.08097	0.105239	8.02855	7.56857
hsa-miR-718	28.9411	2.88806	1.4664	1.08109	0.245159	16.7184	9.97909
hsa-miR-323a-5p	34.2816	11.411	1.34001	1.08112	0.68627	51.2138	33.2859
hsa-miR-6722-5p	55.1188	2.56068	1.84854	1.08146	0.484945	26.234	4.64575
hsa-miR-6877-3p	34.5415	6.9213	1.60373	1.08159	0.357064	22.2646	20.0376
hsa-miR-302b-5p	41.3298	15.1919	1.24452	1.08189	0.463178	37.2173	36.7577
hsa-miR-6850-3p	35.1902	2.11791	1.80305	1.08228	0.294561	16.3368	6.01846
hsa-miR-3928-5p	30.2289	2.69985	1.50651	1.0823	0.203546	13.5111	8.93137
hsa-miR-5692b	67.8649	15.9373	1.88644	1.08265	0.502336	26.6289	23.4839
hsa-miR-4633-5p	20.7201	1.49963	1.31318	1.08293	0.101343	7.71731	7.23758
hsa-miR-4731-5p	24.7677	3.8967	1.57796	1.08342	0.32993	20.9087	15.733
hsa-miR-4756-5p	24.7704	0.686761	1.57813	1.08353	0.221688	14.0475	2.77251
hsa-miR-30e-3p	21.9231	5.98865	1.20363	1.08359	1.32161	0.339526	28.2084
hsa-miR-1297	46.0009	4.73589	2.07452	1.08368	0.548337	26.432	10.2952
hsa-miR-136-5p	21.9383	3.45513	1.20447	1.08434	1.32252	0.207769	17.2499
hsa-miR-4728-3p	24.7931	1.16603	1.57957	1.08453	0.229862	14.5522	4.70305
hsa-miR-378a-5p	21.9449	2.16249	1.20483	1.08467	1.32292	0.14589	12.1088
hsa-miR-4713-5p	68.0703	27.2319	1.89215	1.08593	0.793359	41.9291	40.0056
hsa-miR-3619-5p	61.6399	2.54508	2.09646	1.08622	0.456517	21.7756	4.12896
hsa-miR-548ap-3p	24.8325	3.38935	1.58208	1.08625	0.306752	19.3891	13.6489
hsa-miR-3591-3p	24.8425	2.45497	1.58272	1.08669	0.268272	16.95	9.88216
hsa-miR-431-3p	25.554	1.42962	1.35962	1.08757	0.197775	14.5463	5.5945
hsa-miR-6786-5p	35.3629	4.73285	1.81191	1.0876	0.366789	20.2433	13.3836
hsa-miR-19b-2-5p	34.4919	3.24277	1.34823	1.08775	0.539845	40.0411	9.40155
hsa-miR-5693	68.1876	7.7796	1.89541	1.0878	0.321532	16.9638	11.4091
hsa-miR-4276	35.2538	3.3572	2.02891	1.08828	0.36225	17.8544	9.52295
hsa-miR-1273d	35.2562	5.71628	2.02905	1.08836	0.449595	22.1579	16.2135
hsa-miR-3141	35.2655	2.4808	2.02959	1.08864	0.338143	16.6607	7.03464
hsa-let-7b-3p	25.5852	1.9054	1.36127	1.0889	0.209016	15.3545	7.4473
hsa-miR-337-5p	34.5346	16.5625	1.3499	1.0891	0.833772	61.7656	47.9592
hsa-miR-4758-3p	24.9054	4.60144	1.58673	1.08944	0.365636	23.0434	18.4757
hsa-miR-1288-3p	29.1721	3.0715	1.47811	1.08972	0.252051	17.0523	10.5289
hsa-miR-5190	24.9246	3.14531	1.58795	1.09028	0.296609	18.6787	12.6193
hsa-miR-642a-5p	29.2025	1.20043	1.47965	1.09086	0.207584	14.0293	4.11069
hsa-miR-378a-3p	35.4729	7.69611	1.81754	1.09098	0.481348	26.4834	21.6957
hsa-miR-548bb-3p	41.3354	3.46538	1.83459	1.0911	0.251981	13.735	8.38356
hsa-miR-5087	20.882	0.778149	1.32344	1.09139	0.0607352	4.58919	3.72642
hsa-miR-4765	40.6953	9.56296	1.70462	1.0914	0.478209	28.0537	23.499
hsa-miR-875-5p	40.3125	3.88671	2.0616	1.09142	0.375327	18.2057	9.64145
hsa-miR-4459	49.7139	8.00329	1.98093	1.09162	0.487664	24.618	16.0987
hsa-miR-4685-3p	24.9748	1.80135	1.59115	1.09247	0.247355	15.5457	7.21269
hsa-miR-2053	40.3659	1.5489	2.06432	1.09286	0.328489	15.9127	3.83716
hsa-miR-4252	36.6067	0.280269	1.78273	1.09297	0.369938	20.7512	0.765621
hsa-miR-4804-5p	24.9864	3.50808	1.59189	1.09299	0.313068	19.6664	14.0399
hsa-miR-4436a	20.9159	2.49901	1.32559	1.09317	0.162312	12.2445	11.9479
hsa-miR-4735-5p	68.5364	13.6865	1.9051	1.09336	0.449373	23.5879	19.9696
hsa-miR-4515	40.799	11.9591	1.70897	1.09419	0.565255	33.0759	29.3122
hsa-miR-652-5p	20.9391	1.4711	1.32706	1.09438	0.0997802	7.51886	7.02559
hsa-miR-409-5p	22.1472	3.9852	1.21593	1.09467	1.33512	0.234933	19.3212
hsa-miR-4433a-3p	49.8662	5.07844	1.98699	1.09497	0.421783	21.2272	10.1841
hsa-miR-1914-5p	40.4494	8.68118	2.0686	1.09513	0.546947	26.4405	21.4618
hsa-miR-5047	25.056	0.577199	1.59632	1.09603	0.222887	13.9626	2.30364
hsa-miR-4736	25.0725	2.92478	1.59738	1.09675	0.288292	18.0479	11.6653
hsa-miR-7110-3p	30.6342	11.6701	1.52671	1.09681	0.601843	39.421	38.0951
hsa-miR-4802-5p	68.7801	15.6252	1.91188	1.09725	0.496238	25.9556	22.7176
hsa-miR-3606-3p	40.9176	14.8942	1.71393	1.09737	0.676906	39.4943	36.4004
hsa-miR-181c-5p	22.2032	2.07922	1.21901	1.09743	1.33849	0.142792	11.7138
hsa-miR-3922-5p	21.0044	0.353604	1.3312	1.09779	0.0421143	3.16363	1.68347
hsa-miR-6722-3p	55.9559	10.5628	1.87661	1.09789	0.600216	31.984	18.8769
hsa-miR-27b-3p	22.2209	1.42643	1.21998	1.09831	1.33956	0.116204	9.52502
hsa-miR-19b-3p	22.2224	5.00304	1.22006	1.09838	1.33965	0.287784	23.5877
hsa-miR-3126-5p	35.584	4.00403	2.04792	1.09847	0.385698	18.8337	11.2523
hsa-miR-548ay-3p	55.9876	3.77882	1.87768	1.09851	0.501094	26.6869	6.74939
hsa-miR-26a-2-3p	29.4112	1.57498	1.49022	1.09865	0.215232	14.443	5.35503
hsa-miR-4668-5p	21.0212	1.5794	1.33227	1.09867	0.106269	7.97653	7.51336
hsa-miR-708-5p	46.64	8.11906	2.10334	1.09873	0.629492	29.9281	17.4079
hsa-miR-494-3p	42.0039	12.2703	1.26483	1.09954	0.376773	29.7885	29.2123
hsa-miR-1471	62.4036	9.59581	2.12244	1.09968	0.558964	26.3359	15.377
hsa-miR-4436b-5p	68.9596	13.6534	1.91686	1.10011	0.449384	23.4437	19.7992
hsa-miR-6845-3p	35.1432	8.5174	1.63167	1.10043	0.425988	26.1075	24.2362
hsa-miR-520c-5p	29.4657	1.58106	1.49298	1.10069	0.21569	14.447	5.36577
hsa-miR-2052	40.6557	4.24188	2.07915	1.10071	0.387498	18.6373	10.4337
hsa-miR-30b-5p	22.2771	5.33483	1.22307	1.10109	1.34295	0.305278	24.9601
hsa-miR-5589-3p	25.183	0.127829	1.60442	1.10158	0.221098	13.7806	0.507602
hsa-miR-126-3p	40.1994	7.85268	1.65264	1.1016	0.721044	43.6299	19.5343
hsa-let-7a-5p	22.2983	2.81663	1.22423	1.10214	1.34423	0.177017	14.4594
hsa-miR-221-3p	22.3007	5.26843	1.22436	1.10226	1.34437	0.301809	24.6502
hsa-miR-6086	56.1894	9.23284	1.88444	1.10247	0.576725	30.6045	16.4316
hsa-miR-891b	40.7252	4.01269	2.0827	1.10259	0.381522	18.3186	9.85307
hsa-miR-523-5p	34.9665	6.18388	1.36678	1.10272	0.584314	42.7512	17.6852
hsa-miR-6508-3p	56.2038	1.82884	1.88493	1.10275	0.490525	26.0236	3.25393
hsa-miR-3194-5p	21.1101	0.36429	1.3379	1.10331	0.0426292	3.18628	1.72567
hsa-miR-525-3p	40.2748	9.14391	1.65574	1.10367	0.747367	45.138	22.7038
hsa-miR-1238-3p	46.8616	11.3718	2.11334	1.10395	0.726426	34.3734	24.2667
hsa-miR-296-5p	40.3006	3.78688	1.6568	1.10438	0.664844	40.1283	9.39658
hsa-miR-520c-3p	42.2165	6.37583	1.27123	1.10511	0.2058	16.1891	15.1027
hsa-miR-6715a-3p	35.9381	16.4816	1.84138	1.10529	0.889577	48.3104	45.861
hsa-miR-942-5p	46.9215	9.36688	2.11604	1.10537	0.666191	31.4829	19.9629
hsa-miR-6794-5p	41.8954	5.40172	1.85944	1.10588	0.313693	16.8703	12.8934
hsa-miR-141-3p	42.2469	18.6801	1.27214	1.1059	0.567365	44.5992	44.2164
hsa-miR-4783-3p	56.4274	9.79316	1.89242	1.10714	0.588737	31.1102	17.3553
hsa-miR-3168	37.1168	1.02498	1.80757	1.1082	0.378146	20.9201	2.7615
hsa-miR-4684-5p	21.2143	1.02638	1.34451	1.10876	0.0743528	5.53012	4.83815
hsa-miR-3120-3p	35.9539	4.12851	2.0692	1.10989	0.392575	18.9723	11.4828
hsa-miR-6771-5p	36.1001	4.24349	1.84968	1.11027	0.355236	19.2053	11.7548
hsa-miR-4497	41.4005	7.03466	1.73416	1.11032	0.396789	22.8807	16.9917
hsa-miR-1289	63.009	12.5518	2.14303	1.11035	0.626249	29.2225	19.9206
hsa-miR-505-3p	42.4233	1.0945	1.27745	1.11052	0.0814493	6.37591	2.57995
hsa-miR-302a-3p	22.4763	2.25083	1.23401	1.11094	1.35496	0.151035	12.2394
hsa-miR-491-5p	42.4402	1.05795	1.27796	1.11096	0.0810374	6.34114	2.4928
hsa-miR-4296	35.992	4.24671	2.0714	1.11107	0.39699	19.1653	11.799
hsa-miR-23b-3p	22.4803	4.60743	1.23422	1.11113	1.3552	0.267454	21.6698
hsa-miR-3936	37.2202	3.53941	1.81261	1.11129	0.413518	22.8135	9.50937
hsa-miR-4647	50.6117	14.4565	2.0167	1.11134	0.68768	34.0993	28.5637
hsa-miR-5580-5p	69.6961	13.6704	1.93734	1.11187	0.451164	23.2878	19.6143
hsa-miR-6804-3p	35.5197	7.89407	1.64914	1.11222	0.399943	24.2515	22.2245
hsa-miR-4433b-5p	36.1694	17.0584	1.85323	1.1124	0.918232	49.5477	47.1626
hsa-miR-4518	47.1819	25.0659	2.05382	1.11256	1.14831	55.9109	53.1261
hsa-miR-548a-5p	26.1671	8.50935	1.39224	1.11367	0.489822	35.1824	32.5192
hsa-miR-373-3p	40.6409	12.3937	1.67079	1.1137	0.827328	49.5173	30.4955
hsa-miR-30d-5p	22.5354	2.23447	1.23725	1.11386	1.35852	0.150433	12.1587
hsa-miR-153-3p	22.5416	5.71772	1.23759	1.11416	1.3589	0.325773	26.3232
hsa-miR-4662b	47.2656	2.97342	2.05747	1.11454	0.381172	18.5263	6.29088
hsa-miR-5707	25.4964	4.52633	1.62438	1.11529	0.364965	22.468	17.7529
hsa-miR-769-5p	35.3657	7.6764	1.38238	1.11531	0.616059	44.565	21.7058
hsa-miR-3164	63.2933	10.7007	2.1527	1.11536	0.586766	27.2572	16.9065
hsa-miR-107	22.571	4.43446	1.2392	1.11562	1.36067	0.258608	20.8689
hsa-miR-4803	69.9718	10.4197	1.945	1.11626	0.378826	19.4769	14.8912
hsa-miR-4725-5p	41.6337	3.72912	1.74393	1.11657	0.309535	17.7493	8.95699
hsa-miR-4428	21.3673	1.29723	1.3542	1.11675	0.089861	6.63573	6.07112
hsa-miR-6794-3p	36.3342	5.45298	1.86167	1.11747	0.397503	21.3519	15.0078
hsa-miR-4434	50.9082	11.0217	2.02851	1.11785	0.579319	28.5588	21.6501
hsa-miR-3183	36.2443	6.07121	2.08592	1.11886	0.470458	22.554	16.7508
hsa-let-7c-5p	22.6433	3.95861	1.24317	1.11919	1.36503	0.234283	18.8456
hsa-miR-5580-3p	70.1582	10.0618	1.95018	1.11924	0.371704	19.06	14.3416
hsa-miR-591	35.4922	7.49462	1.38733	1.1193	0.614321	44.2809	21.1163
hsa-miR-4482-5p	47.4748	0.612521	2.06657	1.11947	0.361097	17.4732	1.2902
hsa-miR-197-5p	36.2682	6.34119	2.08729	1.11959	0.482245	23.1039	17.4842
hsa-miR-2682-5p	51.0016	3.14902	2.03224	1.1199	0.398754	19.6214	6.17436
hsa-miR-4322	36.2844	8.33217	2.08823	1.1201	0.573945	27.4848	22.9635
hsa-miR-5690	25.6298	3.03053	1.63288	1.12113	0.296385	18.151	11.8242
hsa-miR-1276	63.6629	5.58047	2.16527	1.12187	0.500343	23.1076	8.76566
hsa-miR-1245a	63.6825	3.24697	2.16594	1.12221	0.476075	21.9801	5.09868
hsa-miR-3915	37.6001	8.00723	1.8311	1.12263	0.544284	29.7243	21.2958
hsa-miR-3189-5p	36.5043	4.4941	1.87039	1.1227	0.365675	19.5508	12.3112
hsa-miR-26b-5p	22.724	4.93838	1.2476	1.12318	1.36989	0.284989	22.8429
hsa-miR-6820-3p	33.0332	15.5192	1.83145	1.12323	0.862985	47.1203	46.9808
hsa-miR-6858-3p	42.5579	4.71398	1.88885	1.12337	0.293263	15.5261	11.0766
hsa-miR-3618	63.7734	0.602869	2.16903	1.12382	0.464203	21.4014	0.94533
hsa-miR-1301-5p	36.5485	2.81663	1.87265	1.12406	0.318933	17.0311	7.70655
hsa-miR-4642	21.5206	0.91154	1.36391	1.12477	0.0683529	5.01152	4.23567
hsa-miR-138-1-3p	35.6689	11.1435	1.39424	1.12487	0.695851	49.9092	31.2414
hsa-miR-371a-5p	30.1158	1.67997	1.52592	1.12497	0.221674	14.5273	5.57836
hsa-miR-371a-3p	42.9806	8.82789	1.29424	1.12511	0.276329	21.3508	20.5392
hsa-miR-6851-3p	31.4442	19.0158	1.56708	1.12581	0.960908	61.3186	60.4747
hsa-miR-3188	36.5223	2.17759	2.10192	1.12744	0.34129	16.2371	5.96237
hsa-miR-6758-3p	42.7635	3.29468	1.89797	1.1288	0.253025	13.3314	7.70442
hsa-miR-505-5p	35.8058	2.74459	1.39959	1.12919	0.555207	39.6693	7.66521
hsa-miR-6886-3p	31.5407	4.47109	1.57189	1.12927	0.273945	17.4278	14.1756
hsa-miR-532-3p	30.2448	5.66397	1.53246	1.12979	0.353007	23.0353	18.7271
hsa-miR-1206	30.2454	4.73637	1.53249	1.12981	0.315987	20.6192	15.6598
hsa-miR-376a-3p	22.861	3.43251	1.25512	1.12995	1.37815	0.208124	16.5819
hsa-miR-4790-3p	70.8413	7.16627	1.96917	1.13013	0.317479	16.1225	10.1159
hsa-miR-6893-5p	42.8154	5.88018	1.90027	1.13017	0.332946	17.521	13.7338
hsa-miR-376a-2-5p	37.8591	2.21094	1.84372	1.13036	0.397205	21.5437	5.83991
hsa-miR-8055	42.8229	4.8926	1.90061	1.13037	0.299852	15.7766	11.4252
hsa-miR-4495	51.4826	6.08378	2.0514	1.13046	0.452483	22.0573	11.8172
hsa-miR-4262	36.6435	3.49465	2.10889	1.13118	0.376687	17.8618	9.53688
hsa-miR-4527	47.9858	6.59394	2.08882	1.13152	0.463546	22.1918	13.7414
hsa-miR-6776-3p	36.7995	0.72182	1.88551	1.13178	0.288745	15.3139	1.9615
hsa-miR-4671-5p	51.5727	5.44297	2.05499	1.13244	0.439914	21.4071	10.554
hsa-miR-940	48.0753	12.2813	2.16807	1.13255	0.765073	35.2882	25.546
hsa-miR-6842-5p	33.3114	12.6805	1.84687	1.13269	0.706222	38.2388	38.0666
hsa-miR-302c-5p	41.3347	8.10269	1.69931	1.13271	0.741928	43.6606	19.6026
hsa-miR-1204	48.0958	4.31126	2.169	1.13303	0.56269	25.9424	8.9639
hsa-miR-4796-5p	71.0365	15.5736	1.9746	1.13325	0.498849	25.2634	21.9234
hsa-miR-3129-5p	37.9642	3.74272	1.84884	1.1335	0.424515	22.9612	9.85856
hsa-miR-3614-5p	41.8782	11.9425	2.14166	1.13381	0.694545	32.4302	28.5171
hsa-miR-3945	37.976	5.7349	1.84941	1.13385	0.47443	25.653	15.1014
hsa-miR-6828-5p	36.2205	4.81357	1.68168	1.13417	0.276749	16.4567	13.2896
hsa-miR-1224-3p	41.9188	2.134	2.14374	1.13491	0.348584	16.2605	5.0908
hsa-miR-148a-3p	22.9751	3.84258	1.26139	1.13559	1.38503	0.22888	18.1451
hsa-miR-4649-5p	42.3542	4.56302	1.77411	1.1359	0.332321	18.7317	10.7735
hsa-miR-4707-5p	48.1888	26.3057	2.09765	1.13631	1.20201	57.3026	54.5888
hsa-miR-197-3p	43.4237	6.72881	1.30758	1.13671	0.216487	16.5564	15.4957
hsa-miR-4799-5p	57.9529	9.65539	1.94359	1.13707	0.597228	30.7281	16.6608
hsa-miR-1468-3p	36.3169	11.6989	1.68616	1.13719	0.567289	33.6439	32.2134
hsa-miR-5684	57.9696	1.76166	1.94415	1.1374	0.505431	25.9976	3.03893
hsa-miR-374c-3p	51.8058	10.2404	2.06428	1.13756	0.560638	27.159	19.767
hsa-miR-4723-3p	26.0237	2.92262	1.65798	1.13836	0.294622	17.77	11.2306
hsa-miR-377-3p	23.0591	4.99756	1.266	1.13974	1.39009	0.288479	22.7867
hsa-miR-299-5p	23.0644	0.600152	1.26629	1.14	1.39041	0.0950051	7.50263
hsa-miR-509-5p	26.791	1.9081	1.42543	1.14022	0.216657	15.1994	7.12216
hsa-miR-522-3p	43.6067	12.3873	1.31309	1.1415	0.380783	28.999	28.4068
hsa-miR-6824-5p	37.176	7.0302	1.9048	1.14336	0.462	24.2545	18.9106
hsa-miR-3157-3p	58.276	8.95898	1.95442	1.14341	0.587296	30.0496	15.3734
hsa-miR-488-3p	36.2775	2.85125	1.41803	1.14406	0.56306	39.7073	7.85955
hsa-miR-4323	37.0616	2.6103	2.13295	1.14409	0.355441	16.6643	7.04313
hsa-miR-371b-5p	26.1583	3.9344	1.66655	1.14424	0.339858	20.3929	15.0408
hsa-miR-432-5p	23.151	7.78082	1.27105	1.14428	1.39563	0.436449	34.3378
hsa-miR-4521	52.1171	8.08524	2.07668	1.14439	0.503376	24.2394	15.5136
hsa-miR-3169	38.3308	3.37401	1.86669	1.14445	0.420527	22.5279	8.80236
hsa-miR-548l	64.9692	4.21552	2.2097	1.14489	0.493722	22.3434	6.48849
hsa-miR-5010-3p	42.705	7.33109	1.7888	1.1453	0.411623	23.0111	17.1668
hsa-miR-4641	26.1878	0.360847	1.66843	1.14554	0.23091	13.84	1.37792
hsa-miR-96-3p	30.6693	4.02925	1.55396	1.14565	0.291766	18.7756	13.1377
hsa-miR-4431	48.589	1.34916	2.11507	1.14574	0.373212	17.6454	2.77669
hsa-miR-633	26.9259	11.7456	1.43261	1.14596	0.65387	45.6419	43.6221
hsa-miR-676-3p	65.043	4.01432	2.21221	1.14619	0.492294	22.2535	6.1718
hsa-miR-668-3p	30.6879	3.49869	1.55491	1.14634	0.273727	17.6041	11.4009
hsa-miR-2276-3p	48.6669	2.96475	2.19475	1.14648	0.550778	25.0952	6.09192
hsa-miR-3116	65.0664	7.71635	2.21301	1.1466	0.541064	24.4493	11.8592
hsa-miR-615-5p	26.9425	3.21802	1.43349	1.14666	0.257613	17.971	11.944
hsa-miR-578	26.9468	6.70279	1.43372	1.14685	0.405269	28.267	24.8742
hsa-miR-6813-5p	37.2951	3.98236	1.9109	1.14702	0.354774	18.5658	10.678
hsa-miR-605-3p	43.457	4.0877	1.92875	1.1471	0.277395	14.3821	9.40631
hsa-miR-4520-3p	48.6485	13.7026	2.11766	1.14715	0.701394	33.1211	28.1667
hsa-miR-1295b-5p	71.9377	10.2697	1.99965	1.14763	0.380144	19.0106	14.2759
hsa-miR-1273e	65.1786	4.73223	2.21682	1.14858	0.50055	22.5796	7.2604
hsa-miR-6852-3p	32.0878	3.91822	1.59915	1.14886	0.2538	15.8709	12.2109
hsa-miR-670-5p	37.2205	9.29561	2.1421	1.14899	0.62519	29.1859	24.9744
hsa-miR-548o-5p	21.9948	3.50528	1.39397	1.14955	0.225271	16.1604	15.9369
hsa-miR-1538	42.4657	7.08968	2.17171	1.14971	0.493898	22.7424	16.6951
hsa-miR-3158-3p	37.2462	15.9262	2.14358	1.14979	0.972072	45.3481	42.7593
hsa-miR-4674	22.0095	4.31519	1.3949	1.15032	0.276025	19.7881	19.606
hsa-miR-6824-3p	32.1526	4.87624	1.60238	1.15118	0.292313	18.2424	15.1659
hsa-miR-203b-5p	42.9288	19.4888	1.79818	1.15131	0.861586	47.9144	45.398
hsa-miR-7111-3p	36.817	4.24782	1.70938	1.15285	0.257728	15.0773	11.5376
hsa-miR-23c	30.9229	2.31641	1.56681	1.15512	0.240718	15.3635	7.49094
hsa-miR-6077	58.924	2.13036	1.97615	1.15612	0.515207	26.0712	3.61544
hsa-miR-3916	38.7352	9.02433	1.88639	1.15652	0.588358	31.1897	23.2975
hsa-miR-4463	49.0477	12.072	2.13504	1.15656	0.643861	30.1568	24.6127
hsa-miR-6772-3p	34.0195	7.7746	1.88613	1.15677	0.436431	23.1389	22.8533
hsa-miR-6748-3p	34.0239	8.28546	1.88638	1.15692	0.464428	24.6201	24.3519
hsa-miR-302f	42.7414	1.20261	2.18581	1.15718	0.343114	15.6973	2.81369
hsa-miR-6808-5p	37.628	3.97513	1.92796	1.15726	0.356685	18.5006	10.5643
hsa-miR-4466	52.7249	31.3016	2.10091	1.15774	1.3072	62.2207	59.3678
hsa-miR-500b-3p	43.8751	1.54403	1.94731	1.15814	0.222668	11.4347	3.51916
hsa-miR-661	27.2176	5.56272	1.44813	1.15837	0.354128	24.4542	20.438
hsa-miR-4742-5p	72.6458	14.4221	2.01933	1.15892	0.474318	23.4889	19.8526
hsa-miR-4676-3p	49.1765	2.81898	2.14065	1.1596	0.392684	18.3442	5.73237
hsa-miR-423-5p	42.3172	6.21702	1.7397	1.15964	0.725232	41.6872	14.6915
hsa-miR-6745	34.1374	9.09612	1.89267	1.16078	0.508956	26.8909	26.6456
hsa-miR-4745-5p	43.3277	3.16234	1.81488	1.162	0.308039	16.9729	7.29866
hsa-miR-1257	65.9536	3.81488	2.24318	1.16224	0.496845	22.1491	5.78419
hsa-miR-15b-3p	27.326	6.14739	1.4539	1.16299	0.380907	26.199	22.4965
hsa-miR-24-2-5p	27.3475	4.08572	1.45504	1.1639	0.292279	20.0873	14.94
hsa-miR-3937	38.9836	3.86058	1.89848	1.16394	0.436278	22.9804	9.9031
hsa-miR-7848-3p	37.172	4.71968	1.72586	1.16396	0.275824	15.9818	12.6969
hsa-miR-5196-3p	43.4171	1.56381	1.81863	1.1644	0.286273	15.7411	3.60183
hsa-miR-3124-5p	39.0013	3.03305	1.89934	1.16446	0.420654	22.1473	7.7768
hsa-miR-186-5p	42.5158	3.62169	1.74786	1.16508	0.697952	39.9318	8.51846
hsa-miR-9-5p	44.5169	12.8179	1.3405	1.16532	0.393808	29.3778	28.7933
hsa-miR-7704	37.8948	7.31836	1.94163	1.16547	0.477039	24.5689	19.3123
hsa-miR-6867-5p	34.2885	14.6811	1.90105	1.16592	0.816873	42.9697	42.8166
hsa-miR-4782-5p	26.6539	2.7056	1.69813	1.16593	0.290517	17.1081	10.1508
hsa-miR-19a-3p	23.6019	7.84775	1.2958	1.16657	1.42281	0.440404	33.987
hsa-miR-8072	37.2562	5.09027	1.72977	1.1666	0.289901	16.7596	13.6629
hsa-miR-4750-5p	73.1319	8.96782	2.03284	1.16668	0.356746	17.5491	12.2625
hsa-miR-6838-3p	37.2629	4.57373	1.73008	1.16681	0.270725	15.6481	12.2742
hsa-miR-6072	59.4914	6.01821	1.99518	1.16725	0.553272	27.7304	10.1161
hsa-miR-548p	43.1527	23.0899	2.20684	1.16831	1.22902	55.6914	53.5074
hsa-miR-1911-3p	66.3126	5.86189	2.25539	1.16856	0.521805	23.1359	8.83978
hsa-miR-1282	66.3447	28.576	2.25648	1.16913	1.08507	48.0867	43.0721
hsa-miR-8058	37.3425	8.60315	1.73378	1.1693	0.433437	24.9996	23.0385
hsa-miR-3611	66.3659	1.63243	2.25721	1.1695	0.485786	21.5215	2.45975
hsa-miR-3622b-3p	49.6462	5.58326	2.23892	1.16955	0.600402	26.8166	11.2461
hsa-miR-1291	43.2003	4.90624	2.20928	1.1696	0.423507	19.1695	11.357
hsa-miR-1537-3p	31.315	4.12467	1.58668	1.16977	0.298285	18.7993	13.1715
hsa-miR-4418	53.2813	4.45141	2.12308	1.16996	0.433376	20.4126	8.35455
hsa-miR-548av-5p	73.353	4.64803	2.03899	1.1702	0.286732	14.0625	6.33652
hsa-miR-6807-3p	38.0516	4.12826	1.94967	1.17029	0.3639	18.6647	10.8491
hsa-miR-548ae-3p	49.6375	4.77183	2.16072	1.17047	0.430012	19.9014	9.61335
hsa-miR-134-3p	44.361	3.08747	1.96887	1.17097	0.254287	12.9154	6.95989
hsa-miR-302e	31.3486	0.643395	1.58838	1.17102	0.215538	13.5697	2.05239
hsa-miR-376b-3p	44.7442	0.782973	1.34734	1.17127	0.08202	6.08754	1.74988
hsa-miR-3681-3p	66.521	11.8878	2.26248	1.17223	0.630453	27.8656	17.8708
hsa-miR-1279	49.7787	9.58057	2.24489	1.17267	0.696668	31.0335	19.2463
hsa-miR-4798-3p	26.8199	2.16016	1.7087	1.17319	0.2726	15.9536	8.05433
hsa-miR-3658	66.5993	6.61372	2.26514	1.17361	0.53399	23.5742	9.93061
hsa-miR-519b-5p	37.2294	4.62057	1.45523	1.17408	0.5945	40.8526	12.4111
hsa-miR-6848-5p	32.8031	10.9447	1.6348	1.17447	0.570074	34.8712	33.3649
hsa-miR-144-3p	42.8828	9.78283	1.76295	1.17513	0.796731	45.1931	22.813
hsa-miR-548h-3p	22.49	1.89982	1.42535	1.17543	0.126313	8.86188	8.4474
hsa-miR-6071	59.9146	10.4319	2.00938	1.17556	0.62575	31.1415	17.4113
hsa-miR-4758-5p	26.8878	5.05226	1.71302	1.17615	0.399071	23.2963	18.7902
hsa-miR-6515-5p	38.2603	6.99081	1.96036	1.17671	0.465776	23.7597	18.2717
hsa-miR-378h	43.8878	7.97183	1.83835	1.17702	0.436871	23.7644	18.1641
hsa-miR-4321	38.1484	1.21551	2.1955	1.17764	0.338879	15.4352	3.18628
hsa-miR-4693-5p	49.9457	5.17838	2.17413	1.17774	0.440842	20.2767	10.368
hsa-miR-20b-5p	43.0071	9.12798	1.76806	1.17854	0.785237	44.4123	21.2244
hsa-miR-520h	45.0275	7.90324	1.35587	1.17869	0.25077	18.4951	17.552
hsa-miR-34b-5p	45.0302	9.82754	1.35595	1.17876	0.306306	22.5898	21.8243
hsa-miR-7155-5p	34.6708	15.74	1.92224	1.17892	0.875444	45.5429	45.3985
hsa-miR-4316	39.4958	4.35839	1.92343	1.17923	0.451821	23.4904	11.0351
hsa-miR-5197-5p	53.7073	5.20698	2.14005	1.17931	0.449346	20.997	9.69512
hsa-miR-5096	73.9274	47.0387	2.05495	1.17937	1.33274	64.8549	63.6282
hsa-miR-520b	23.864	7.79698	1.31019	1.17953	1.43862	0.43789	33.4217
hsa-miR-1305	43.57	14.0887	2.22818	1.17961	0.798451	35.8341	32.3357
hsa-miR-524-3p	43.0472	6.92071	1.76971	1.17964	0.746737	42.1954	16.077
hsa-miR-4423-5p	50.0401	21.7447	2.17824	1.17996	1.01982	46.8183	43.4546
hsa-miR-4420	43.9998	13.2125	1.84304	1.18003	0.621332	33.7124	30.0285
hsa-miR-28-3p	31.6126	4.7241	1.60176	1.18089	0.321646	20.0808	14.9437
hsa-miR-483-3p	45.1317	5.99931	1.35901	1.18142	0.197266	14.5154	13.2929
hsa-miR-1909-3p	50.15	11.9479	2.26164	1.18142	0.77037	34.0625	23.8243
hsa-miR-1249-5p	38.4145	14.47	1.96826	1.18145	0.799405	40.6148	37.6682
hsa-miR-3976	53.8086	1.55136	2.14409	1.18154	0.404085	18.8465	2.88311
hsa-miR-190a-3p	38.4284	9.14779	1.96898	1.18188	0.555982	28.2371	23.8047
hsa-miR-6808-3p	37.7959	12.2264	1.75483	1.1835	0.592662	33.7733	32.3485
hsa-miR-3156-5p	38.3447	3.98381	2.2068	1.1837	0.404533	18.3312	10.3895
hsa-miR-6789-5p	44.8644	0.603154	1.99122	1.18426	0.218285	10.9624	1.34439
hsa-miR-26a-1-3p	27.8505	2.45266	1.48181	1.18531	0.237945	16.0578	8.80652
hsa-miR-1296-3p	38.5529	5.28682	1.97535	1.1857	0.404209	20.4626	13.7132
hsa-miR-6730-3p	38.6266	7.04015	1.97913	1.18797	0.469542	23.7247	18.2262
hsa-miR-639	37.6815	11.2579	1.47291	1.18834	0.7227	49.0662	29.8763
hsa-miR-550a-3-5p	38.5083	13.4906	2.21621	1.18875	0.845482	38.1498	35.0331
hsa-miR-517a-3p	24.0683	4.22268	1.32141	1.18962	1.45093	0.249788	18.9032
hsa-miR-485-3p	43.4232	3.62975	1.78517	1.18994	0.712247	39.898	8.35901
hsa-miR-337-3p	45.4701	3.99497	1.3692	1.19028	0.144377	10.5446	8.78592
hsa-miR-4669	50.4825	0.77464	2.1975	1.19039	0.384407	17.4929	1.53447
hsa-miR-6515-3p	38.8023	5.67914	1.98813	1.19338	0.419342	21.0922	14.6361
hsa-miR-423-3p	24.1528	0.829187	1.32605	1.1938	1.45603	0.103826	7.82974
hsa-miR-99a-3p	37.8869	6.42933	1.48093	1.19482	0.628808	42.4602	16.9698
hsa-miR-4782-3p	27.3151	1.46845	1.74025	1.19485	0.257268	14.7834	5.37596
hsa-miR-520a-5p	24.1779	4.75486	1.32743	1.19504	1.45754	0.277262	20.8872
hsa-miR-5702	44.5638	7.46609	1.86666	1.19515	0.423817	22.7045	16.7537
hsa-miR-93-5p	24.1837	4.88386	1.32775	1.19533	1.45789	0.283948	21.3857
hsa-miR-1278	50.7407	4.50739	2.28828	1.19534	0.592999	25.9146	8.88318
hsa-miR-6859-5p	33.3887	12.5548	1.66398	1.19543	0.648033	38.9446	37.6019
hsa-miR-5009-5p	44.5804	1.88787	1.86736	1.1956	0.296871	15.8979	4.23476
hsa-miR-3194-3p	38.9	2.26231	1.99314	1.19638	0.324147	16.2632	5.81571
hsa-miR-6727-5p	38.9129	7.05472	1.9938	1.19678	0.471544	23.6505	18.1295
hsa-miR-216b-5p	44.2289	2.89338	2.26188	1.19745	0.379352	16.7715	6.54183
hsa-miR-4524b-5p	27.3756	5.7359	1.7441	1.19749	0.4373	25.0731	20.9526
hsa-miR-4282	38.8148	7.38322	2.23385	1.19821	0.542563	24.2882	19.0217
hsa-miR-4795-3p	44.6854	4.41987	1.87176	1.19842	0.34138	18.2385	9.89108
hsa-miR-3928-3p	38.8245	3.15664	2.23441	1.19851	0.383251	17.1522	8.13055
hsa-miR-4327	40.1502	4.98056	1.9553	1.19877	0.47248	24.1641	12.4048
hsa-miR-4501	50.86	3.19935	2.21393	1.19929	0.410156	18.5262	6.29051
hsa-miR-494-5p	38.303	1.99531	1.77837	1.19938	0.195899	11.0156	5.20929
hsa-miR-3121-5p	39.0074	4.82541	1.99864	1.19968	0.391497	19.5882	12.3705
hsa-miR-6759-5p	33.5182	13.9678	1.67044	1.20007	0.716414	42.8877	41.6723
hsa-miR-3152-3p	40.218	7.43908	1.9586	1.20079	0.544251	27.7878	18.4969
hsa-miR-518d-5p	28.2237	1.65766	1.50166	1.20119	0.22008	14.6558	5.8733
hsa-miR-378g	50.9501	2.74162	2.21785	1.20142	0.404479	18.2374	5.38099
hsa-miR-4659b-3p	22.9942	1.37447	1.45731	1.20179	0.0954558	6.55014	5.97744
hsa-miR-6861-5p	39.0758	5.52821	2.00215	1.20179	0.415568	20.7561	14.1474
hsa-miR-3159	40.2663	14.4284	1.96095	1.20224	0.811842	41.4004	35.8325
hsa-miR-6763-3p	45.5526	5.84556	2.02176	1.20242	0.340137	16.8238	12.8326
hsa-miR-4535	51.0028	9.20582	2.22015	1.20266	0.557004	25.0886	18.0496
hsa-miR-519c-3p	24.3489	5.12861	1.33682	1.20349	1.46785	0.296872	22.2074
hsa-miR-3134	38.9959	1.83152	2.24427	1.2038	0.354958	15.8162	4.69671
hsa-miR-708-3p	51.1004	1.92877	2.3045	1.20381	0.567723	24.6354	3.77446
hsa-miR-340-5p	28.2874	3.45252	1.50505	1.2039	0.2731	18.1456	12.2052
hsa-miR-5003-3p	44.8932	3.05862	1.88046	1.20399	0.31535	16.7698	6.81311
hsa-miR-506-5p	23.0532	2.01651	1.46105	1.20487	0.133658	9.14812	8.74721
hsa-miR-29b-1-5p	38.2206	3.932	1.49398	1.20534	0.60145	40.2583	10.2877
hsa-miR-4491	51.1449	3.47388	2.22633	1.20601	0.41638	18.7025	6.79222
hsa-miR-323b-3p	39.0699	9.48445	2.24853	1.20608	0.642859	28.5902	24.2756
hsa-miR-514a-5p	39.0865	8.20633	2.24949	1.2066	0.581786	25.863	20.9953
hsa-miR-378a-3p	38.5505	2.90826	1.78987	1.20713	0.22003	12.2931	7.54402
hsa-miR-6874-3p	38.5744	6.02694	1.79097	1.20788	0.329424	18.3936	15.6242
hsa-miR-302c-3p	44.08	8.53162	1.81217	1.20794	0.789198	43.5499	19.3548
hsa-miR-6895-5p	38.6015	6.20245	1.79223	1.20872	0.336436	18.7719	16.0679
hsa-miR-302d-5p	32.3746	5.01509	1.64037	1.20935	0.336131	20.4912	15.4908
hsa-miR-199a-5p	44.1559	9.45319	1.81529	1.21002	0.807817	44.5007	21.4087
hsa-miR-668-5p	35.6003	16.5672	1.97377	1.21052	0.921309	46.6775	46.5366
hsa-miR-6847-3p	38.6594	1.9368	1.79492	1.21053	0.196055	10.9228	5.0099
hsa-miR-1268a	44.7274	11.663	2.28738	1.21095	0.693202	30.3056	26.0756
hsa-miR-99b-5p	44.2063	5.102	1.81736	1.2114	0.739375	40.6839	11.5413
hsa-miR-5001-3p	75.9533	16.2234	2.11127	1.21169	0.523083	24.7758	21.3597
hsa-miR-1292-5p	44.7903	11.0741	2.29059	1.21265	0.667728	29.1509	24.7242
hsa-miR-548z	68.817	6.47204	2.34057	1.21269	0.5467	23.3575	9.40471
hsa-miR-522-5p	28.5166	7.39035	1.51724	1.21366	0.442851	29.188	25.916
hsa-miR-152-5p	38.7622	10.9873	1.79969	1.21376	0.539207	29.961	28.3453
hsa-miR-1228-5p	32.5204	3.61388	1.64776	1.21479	0.28702	17.4188	11.1127
hsa-miR-18b-5p	46.4301	10.8143	1.39811	1.2154	0.335689	24.0103	23.2916
hsa-miR-3660	44.9002	4.7171	2.29621	1.21563	0.428881	18.6778	10.5057
hsa-miR-27b-5p	32.5565	5.47181	1.64959	1.21614	0.35472	21.5035	16.8071
hsa-miR-4680-3p	76.3196	12.4573	2.12145	1.21753	0.436847	20.5919	16.3226
hsa-miR-4786-3p	27.8427	0.84273	1.77386	1.21793	0.250113	14.0999	3.02676
hsa-miR-616-5p	28.6178	7.62427	1.52263	1.21796	0.454263	29.8342	26.6417
hsa-miR-3174	39.4554	12.6898	2.27072	1.21799	0.806831	35.5319	32.1625
hsa-miR-6849-3p	39.6307	9.4568	2.03058	1.21885	0.574362	28.2857	23.8623
hsa-miR-4525	51.7251	12.2193	2.25159	1.21969	0.660957	29.3551	23.6236
hsa-miR-570-3p	28.6698	11.245	1.52539	1.22018	0.632384	41.4571	39.2223
hsa-miR-4691-3p	51.7535	2.95244	2.25283	1.22037	0.413068	18.3356	5.7048
hsa-miR-4529-5p	55.6149	6.324	2.21606	1.2212	0.483578	21.8215	11.3711
hsa-miR-188-3p	38.7271	3.47184	1.51377	1.22131	0.604614	39.9408	8.96488
hsa-miR-5590-3p	62.2652	10.3377	2.08821	1.22168	0.641011	30.6967	16.6026
hsa-miR-642a-3p	39.5949	3.57318	2.27875	1.22229	0.400912	17.5935	9.02434
hsa-miR-5189-3p	34.1489	11.8234	1.70187	1.22265	0.613981	36.0768	34.623
hsa-miR-4796-3p	76.6634	15.3709	2.13101	1.22301	0.504107	23.6558	20.0498
hsa-miR-3649	69.4279	10.9618	2.36135	1.22346	0.627609	26.5784	15.7888
hsa-miR-1181	45.1908	5.28312	2.31107	1.22349	0.447634	19.3691	11.6907
hsa-miR-1287-5p	69.4325	7.96026	2.36151	1.22354	0.57291	24.2604	11.4647
hsa-miR-2467-5p	76.7295	9.99297	2.13284	1.22407	0.385813	18.0891	13.0236
hsa-let-7f-1-3p	32.7948	7.95751	1.66166	1.22504	0.4607	27.7253	24.2646
hsa-miR-630	38.8714	8.71929	1.51942	1.22586	0.682563	44.9228	22.4311
hsa-miR-7158-5p	39.1513	14.0547	1.81776	1.22594	0.675978	37.1875	35.8985
hsa-miR-7114-3p	34.258	6.28983	1.70731	1.22656	0.358077	20.9732	18.3602
hsa-miR-4746-3p	28.0584	4.03607	1.78761	1.22736	0.355981	19.9138	14.3845
hsa-miR-541-5p	69.7806	1.03356	2.37334	1.22967	0.508649	21.4318	1.48115
hsa-miR-598-5p	39.9873	6.87025	2.04885	1.22982	0.469834	22.9316	17.1811
hsa-miR-506-3p	47.0077	2.99198	1.4155	1.23052	0.122183	8.63179	6.36488
hsa-miR-6720-3p	62.7301	12.5895	2.1038	1.2308	0.687982	32.7019	20.0692
hsa-miR-6075	62.7954	16.179	2.10599	1.23208	0.768169	36.4754	25.7647
hsa-miR-5191	45.9436	5.99073	1.92446	1.23216	0.38721	20.1205	13.0393
hsa-miR-6129	62.8017	8.24128	2.1062	1.2322	0.610015	28.9628	13.1227
hsa-miR-6076	62.8096	2.58333	2.10647	1.23236	0.550733	26.1449	4.11295
hsa-miR-152-3p	24.9369	3.81961	1.3691	1.23255	1.50329	0.230778	16.8562
hsa-miR-450a-5p	24.946	5.2254	1.3696	1.23301	1.50384	0.302643	22.0972
hsa-miR-3690	69.9975	6.53408	2.38072	1.2335	0.555409	23.3295	9.33473
hsa-miR-6881-5p	36.2791	15.8412	2.01141	1.2336	0.881298	43.815	43.6649
hsa-miR-8061	40.1551	7.92213	2.05744	1.23498	0.512256	24.8977	19.7289
hsa-miR-590-3p	33.0633	2.77784	1.67526	1.23507	0.265153	15.8275	8.40159
hsa-miR-6750-3p	39.4657	4.4396	1.83235	1.23578	0.272247	14.8578	11.2493
hsa-miR-301b-5p	46.8234	6.50571	2.07816	1.23596	0.366732	17.6469	13.8941
hsa-miR-548aw	28.267	2.05525	1.8009	1.23649	0.28045	15.5728	7.27082
hsa-miR-6073	63.0312	6.94189	2.1139	1.23671	0.593375	28.0701	11.0134
hsa-miR-3529-3p	77.5301	30.4652	2.1551	1.23684	0.889007	41.2513	39.2947
hsa-miR-6765-3p	34.5584	15.3915	1.72228	1.23731	0.786687	45.677	44.5378
hsa-miR-6888-3p	40.2483	2.43212	2.06222	1.23785	0.337085	16.3458	6.0428
hsa-miR-6769a-3p	46.9294	14.4747	2.08287	1.23876	0.681227	32.7062	30.8437
hsa-miR-4519	52.5387	1.34671	2.287	1.23888	0.402811	17.613	2.56326
hsa-miR-5699-3p	28.3255	2.63635	1.80462	1.23904	0.299955	16.6215	9.30736
hsa-miR-3130-3p	41.5042	13.4343	2.02123	1.23919	0.776991	38.4414	32.3685
hsa-miR-6773-3p	40.3006	2.83613	2.0649	1.23946	0.345644	16.739	7.03745
hsa-miR-8059	46.977	1.03504	2.08498	1.24002	0.231443	11.1005	2.2033
hsa-miR-497-3p	39.3435	4.51853	1.53787	1.24075	0.62408	40.5808	11.4848
hsa-miR-3125	70.4225	8.5529	2.39518	1.24099	0.588955	24.5892	12.1451
hsa-miR-548x-3p	40.2255	8.3724	2.31504	1.24176	0.595331	25.7158	20.8137
hsa-miR-6826-3p	47.0532	4.42938	2.08836	1.24203	0.30045	14.3869	9.41357
hsa-miR-378e	52.6984	3.17024	2.29396	1.24264	0.422884	18.4347	6.01582
hsa-miR-4727-5p	77.9437	14.0697	2.1666	1.24344	0.476377	21.9873	18.0511
hsa-miR-3944-5p	56.6338	13.0983	2.25666	1.24357	0.670111	29.6948	23.128
hsa-miR-1245b-3p	77.9601	19.2054	2.16705	1.2437	0.599172	27.6492	24.6349
hsa-miR-6870-5p	34.7387	9.48617	1.73127	1.24377	0.50429	29.1284	27.3072
hsa-miR-4686	52.7572	8.46135	2.29652	1.24403	0.543879	23.6828	16.0383
hsa-miR-5004-3p	46.402	4.66191	1.94366	1.24445	0.356145	18.3234	10.0468
[truncated: 511 more rows]

## Sheet: Post QC
miRNA	Average	SD	Normalization over NTC1	Normalization over Median	Error of Propagation	%Error (NTC)	Error of Meaurement						Plate	Color Code
hsa-miR-6499-5p	14.6551	1.82945	0.491493	0.287541	0.140954	28.6788	12.4834						1
hsa-miR-550a-3p	10.3816	0.518435	0.405799	0.327398	0.159239	39.2407	4.99379						2
hsa-miR-323a-3p	13.3478	1.76561	0.401931	0.349407	0.058102	14.4557	13.2277						3
hsa-miR-8485	14.5274	1.21377	0.644769	0.38347	0.0884472	13.7177	8.35507						4
hsa-miR-3154	22.8213	1.95173	0.776188	0.402158	0.178737	23.0275	8.55221						5
hsa-miR-4999-5p	15.3576	1.08696	0.64329	0.411874	0.108581	16.8791	7.07768						6
hsa-miR-4520-5p	17.5965	2.2421	0.765972	0.41493	0.165351	21.5871	12.7418						7
hsa-miR-3064-5p	15.5562	1.051	0.651609	0.417201	0.109123	16.7468	6.75613						8
hsa-miR-892b	17.8667	1.53139	0.805743	0.4209	0.207957	25.8094	8.57117						9
hsa-miR-1262	18.4178	0.723229	0.830596	0.433882	0.204818	24.6592	3.92679						10
hsa-miR-3127-3p	22.5317	2.42467	0.755654	0.442084	0.211373	27.9721	10.7612						11
hsa-miR-200c-5p	10.4805	1.10548	0.557624	0.445341	0.0952144	17.075	10.5479						12
hsa-miR-3129-3p	23.1281	1.49168	0.775655	0.453786	0.206423	26.6127	6.44967						13
hsa-miR-6835-3p	14.9838	0.766075	0.767732	0.460831	0.123031	16.0252	5.11269					*	14
hsa-miR-3200-5p	15.5686	0.475729	0.758185	0.464834	0.158923	20.961	3.05568						15
hsa-miR-497-5p	17.0937	1.01119	0.70274	0.468427	0.277291	39.4585	5.91553					*	16
hsa-miR-552-3p	15.1079	0.838696	0.590542	0.47645	0.232175	39.3156	5.55137						17
hsa-miR-4311	15.6876	1.7601	0.902846	0.484274	0.169863	18.8142	11.2197						18
hsa-miR-297	18.0124	1.36077	0.921159	0.487666	0.158365	17.1919	7.55466						19
hsa-miR-2355-5p	16.3955	1.18865	0.798455	0.489523	0.175403	21.9678	7.24982						20
hsa-miR-1243	18.1672	0.558136	0.929076	0.491857	0.14629	15.7457	3.07222					*	21
hsa-miR-671-3p	18.5252	1.53125	0.947384	0.50155	0.165944	17.516	8.26577						23
hsa-miR-6754-5p	19.0416	1.38548	0.845123	0.502628	0.110614	13.0885	7.27606					*	24
hsa-miR-6760-3p	19.6386	1.79442	0.87162	0.518387	0.123836	14.2076	9.13721
hsa-miR-664b-3p	19.4686	0.675814	0.815488	0.522127	0.128128	15.7118	3.47131
hsa-miR-93-3p	19.4842	1.58692	0.996428	0.527514	0.173969	17.4592	8.14466
hsa-miR-647	16.9532	0.935047	0.66267	0.534642	0.260499	39.3105	5.51547						*Removed plates 14, 16, 21, 24
hsa-miR-548ba	20.6422	2.07226	0.916165	0.544879	0.135625	14.8036	10.0389
hsa-miR-363-5p	20.0136	1.79147	0.822779	0.548442	0.329328	40.0263	8.95127						Remove miRNAs with error of measurement > 15.00%
hsa-miR-6763-5p	20.7994	1.50419	0.923141	0.549029	0.120599	13.064	7.23188
hsa-miR-1237-5p	28.2538	1.28999	0.947559	0.554356	0.248449	26.2199	4.56572
hsa-miR-3192-5p	18.5773	0.772922	0.904707	0.554665	0.191348	21.1503	4.16056
hsa-miR-3130-5p	18.7179	0.78393	0.911554	0.558863	0.192846	21.1558	4.18812
hsa-miR-3682-5p	23.7577	1.07315	1.03417	0.560215	0.186166	18.0015	4.51707
hsa-miR-6757-3p	17.9148	1.80912	0.831767	0.560964	0.116503	14.0067	10.0985
hsa-miR-1286	23.8137	2.0346	1.07394	0.560998	0.277079	25.8003	8.54381
hsa-miR-3180	18.8873	2.14871	0.919803	0.56392	0.217558	23.6527	11.3764
hsa-miR-4699-3p	23.9485	2.14959	1.04248	0.564714	0.20434	19.6014	8.97588
hsa-miR-15b-5p	20.6311	0.674557	0.848162	0.565361	0.33205	39.1493	3.26962
hsa-miR-4713-3p	12.9255	0.784672	0.823483	0.5654	0.123934	15.0499	6.07075
hsa-miR-134-5p	20.6413	0.964877	0.848585	0.565643	0.333423	39.2916	4.67449
hsa-miR-6798-5p	21.5172	1.64823	0.954996	0.567974	0.12707	13.3058	7.66009
hsa-miR-4457	24.1153	2.7668	1.04974	0.568648	0.219011	20.8634	11.4732
hsa-miR-6507-5p	29.1146	1.6787	0.976426	0.571244	0.258316	26.4553	5.76586
hsa-miR-3126-3p	32.4673	2.53632	1.10426	0.572139	0.251363	22.763	7.81193
hsa-miR-4281	19.1654	0.979275	0.933347	0.572224	0.199338	21.3573	5.10959
hsa-miR-338-5p	15.3509	1.65222	0.777807	0.573431	0.133766	17.1979	10.763
hsa-miR-378b	18.6425	1.22844	1.07291	0.575493	0.17679	16.4777	6.58945
hsa-miR-4280	18.7539	1.59725	1.07932	0.578931	0.187139	17.3387	8.5169
hsa-miR-3665	24.6368	0.736688	1.11106	0.580388	0.272515	24.5275	2.99019
hsa-miR-3136-5p	19.4402	1.99452	0.946726	0.580426	0.219038	23.1363	10.2598
hsa-miR-603	15.5436	1.40386	0.787572	0.58063	0.127357	16.1708	9.03171
hsa-let-7g-3p	18.4626	1.17532	0.721671	0.582244	0.284619	39.4389	6.36596
hsa-miR-4528	24.8355	2.64227	1.08109	0.58563	0.220722	20.4166	10.6391
hsa-miR-6723-5p	29.902	3.42314	1.00283	0.586693	0.283234	28.2434	11.4479
hsa-miR-518c-3p	22.4173	1.88023	0.675031	0.58682	0.0689539	10.2149	8.3874
hsa-miR-1-3p	21.6744	2.93619	0.891054	0.593952	0.367985	41.2977	13.5468
hsa-miR-4711-3p	22.177	2.46573	0.92894	0.594765	0.175869	18.9322	11.1184
hsa-miR-205-3p	25.3103	3.50755	1.14143	0.596253	0.319744	28.0126	13.8582
hsa-miR-516a-3p	22.0881	0.491139	1.1296	0.598013	0.176243	15.6023	2.22354
hsa-miR-4718	13.7402	0.941182	0.875389	0.601038	0.134641	15.3807	6.84986
hsa-miR-6788-5p	19.556	1.23941	1.002	0.601449	0.1649	16.4571	6.33778
hsa-miR-544b	20.2208	1.39428	0.984745	0.603735	0.2152	21.8534	6.89526
hsa-miR-33a-5p	22.0397	1.80138	0.906071	0.603962	0.361156	39.8596	8.17335
hsa-miR-654-5p	16.2583	1.82257	0.823782	0.607326	0.144006	17.4811	11.2101
hsa-miR-5579-3p	13.8853	0.413083	0.884636	0.607387	0.124635	14.0889	2.97497
hsa-miR-1293	22.5165	2.01835	1.1515	0.60961	0.205613	17.8561	8.96388
hsa-miR-6768-5p	23.172	2.94211	1.02844	0.611656	0.171961	16.7205	12.6968
hsa-miR-4448	26.033	2.59668	1.13321	0.613866	0.227531	20.0784	9.97459
hsa-miR-629-5p	16.4575	1.68721	0.833878	0.614769	0.140781	16.8827	10.2519
hsa-miR-665	22.7732	1.61509	1.16463	0.61656	0.197914	16.9937	7.09206
hsa-miR-193a-5p	22.5112	2.08959	0.925459	0.616885	0.371124	40.1017	9.28242
hsa-miR-1298-5p	26.3292	1.88394	1.18738	0.620258	0.30129	25.3743	7.15531
hsa-miR-4772-3p	23.1384	1.52331	0.969207	0.620547	0.161643	16.6779	6.58349
hsa-miR-6715b-3p	31.6522	1.93747	1.06153	0.621034	0.281677	26.535	6.12111
hsa-miR-3140-3p	35.3539	1.16796	1.20244	0.623008	0.260139	21.6342	3.30363
hsa-miR-6779-5p	23.6703	1.51912	1.05056	0.624809	0.132702	12.6315	6.41783
hsa-miR-449b-3p	23.1099	0.975954	1.18185	0.625677	0.189215	16.0101	4.22309
hsa-miR-5195-3p	26.6395	0.975532	1.15962	0.628169	0.206483	17.8061	3.66197
hsa-miR-514b-3p	35.7398	0.642947	1.21556	0.629807	0.260812	21.4561	1.79897
hsa-miR-548t-3p	32.1657	4.67736	1.07875	0.631109	0.319663	29.6326	14.5415
hsa-miR-637	20.028	2.61419	0.78286	0.631612	0.32138	41.052	13.0527
hsa-miR-1183	23.3442	1.04015	1.19383	0.632019	0.191885	16.073	4.4557
hsa-miR-3137	21.1745	1.87928	1.03119	0.632208	0.232599	22.5565	8.8752
hsa-miR-24-3p	23.0744	1.01961	0.948612	0.632318	0.372444	39.262	4.41878
hsa-miR-133a-3p	23.1037	0.587869	0.949814	0.63312	0.371334	39.0955	2.54448
hsa-miR-187-5p	20.1174	2.13648	0.786355	0.634431	0.317252	40.3446	10.62
hsa-miR-1244	26.9371	2.5375	1.21479	0.634578	0.317104	26.1036	9.4201
hsa-miR-374a-5p	23.2118	2.47971	0.95426	0.636083	0.385987	40.4488	10.683
hsa-miR-519c-5p	23.2216	1.02861	0.954662	0.636351	0.374831	39.2632	4.42952
hsa-miR-568	23.2621	2.46908	0.956326	0.637461	0.38665	40.4307	10.6142
hsa-miR-562	20.2408	1.69399	0.791177	0.638322	0.314978	39.8113	8.3692
hsa-miR-6838-5p	20.4026	1.47374	0.947271	0.638862	0.11461	12.0989	7.22332
hsa-miR-194-5p	12.94	0.447801	0.710438	0.639585	0.780074	0.0557114	7.84184
hsa-miR-298	27.1898	1.11511	1.22619	0.640531	0.302717	24.6876	4.10119
hsa-miR-628-3p	20.3256	1.44631	0.794492	0.640996	0.314355	39.5668	7.11572
hsa-miR-548w	20.8511	1.3389	1.20001	0.643671	0.196936	16.4111	6.42124
hsa-miR-4419b	12.3215	0.690077	0.780902	0.643979	0.0484796	6.20815	5.6006
hsa-miR-3910	36.5625	4.77648	1.24355	0.644306	0.31158	25.0558	13.0639
hsa-miR-3689b-5p	21.6018	1.14425	1.052	0.644967	0.225158	21.4029	5.297
hsa-miR-15a-5p	24.6598	2.00792	0.742557	0.645521	0.0743657	10.0148	8.1425
hsa-miR-515-3p	24.7681	1.39961	0.745818	0.648356	0.0605576	8.11961	5.65085
hsa-miR-4732-5p	14.8981	2.05425	0.949161	0.651689	0.184971	19.4878	13.7887
hsa-miR-4288	21.88	2.71056	1.06554	0.653272	0.257389	24.1557	12.3883
hsa-miR-330-3p	13.2235	1.27832	0.726	0.653595	0.797161	0.0868079	11.957
hsa-miR-579-3p	15.3827	1.68552	0.818448	0.654685	0.141844	17.3308	10.9572
hsa-miR-6719-3p	33.3802	4.5987	1.11948	0.654938	0.327616	29.2649	13.7767
hsa-miR-3136-3p	33.4056	4.39388	1.12033	0.655435	0.324635	28.9766	13.1531
hsa-miR-542-3p	15.4021	0.831131	0.819477	0.655508	0.118588	14.4712	5.39622
hsa-miR-4449	27.8335	2.07767	1.21159	0.656323	0.229681	18.957	7.46463
hsa-miR-4306	21.9848	1.62321	1.07065	0.656403	0.235674	22.0122	7.38333
hsa-miR-6507-3p	33.4838	1.9669	1.12296	0.656971	0.29735	26.4791	5.87419
hsa-miR-25-3p	23.9863	1.62179	0.986098	0.657306	0.390437	39.5941	6.76134
hsa-miR-132-3p	23.991	2.56827	0.986294	0.657437	0.399002	40.4547	10.7051
hsa-miR-4760-5p	24.5569	3.45214	1.02862	0.65859	0.213902	20.7949	14.0577
hsa-miR-6716-5p	33.5716	1.86835	1.1259	0.658692	0.297377	26.4123	5.56529
hsa-miR-9500	25.0052	1.08323	1.1098	0.660045	0.129963	11.7104	4.33204
hsa-miR-608	15.5583	1.25003	0.827788	0.662156	0.12953	15.6477	8.03448
hsa-miR-4429	12.6834	0.949664	0.803836	0.662892	0.0639224	7.95216	7.48749
hsa-miR-3606-5p	24.5346	0.435006	1.25471	0.664247	0.195038	15.5445	1.77303
hsa-miR-1304-3p	21.5971	0.888492	1.24295	0.6667	0.194559	15.653	4.11394
hsa-miR-181d-5p	24.3321	1.92622	1.00032	0.666783	0.398203	39.8077	7.91638
hsa-miR-7845-5p	21.3203	2.98987	0.989882	0.6676	0.168823	17.0549	14.0236
hsa-miR-3940-3p	37.9176	0.273365	1.28964	0.668185	0.275888	21.3927	0.720944
hsa-miR-34c-3p	21.1986	2.97675	0.828618	0.668529	0.34286	41.3773	14.0422
hsa-miR-6832-5p	21.7504	1.67432	1.11444	0.668941	0.189757	17.0272	7.69789
hsa-miR-224-3p	28.5326	3.78869	1.28675	0.672165	0.356821	27.7304	13.2785
hsa-miR-1208	24.914	1.70196	1.27411	0.674519	0.215153	16.8866	6.83133
hsa-miR-4733-5p	25.1793	3.09254	1.0547	0.675283	0.207124	19.6382	12.2821
hsa-miR-1266-3p	21.5684	3.15936	1.0014	0.675368	0.175966	17.572	14.6481
hsa-miR-365b-5p	21.9261	1.62975	1.26188	0.676857	0.212409	16.8327	7.43293
hsa-miR-8060	21.6208	1.72818	1.00383	0.677008	0.126219	12.5737	7.99313
hsa-miR-943	38.5486	2.99792	1.3111	0.679303	0.298287	22.751	7.77699
hsa-miR-5095	34.6315	4.0527	1.16145	0.679488	0.329242	28.3475	11.7024
hsa-miR-7843-3p	25.7744	3.00492	1.14395	0.680349	0.182418	15.9464	11.6585
hsa-miR-4298	38.6511	3.50369	1.31458	0.68111	0.305283	23.2228	9.06491
hsa-miR-802	18.2728	0.727961	0.925854	0.682577	0.129551	13.9926	3.98385
hsa-miR-22-5p	18.2979	1.61929	0.927124	0.683514	0.148987	16.0698	8.84961
hsa-miR-4456	28.9959	1.90587	1.26219	0.683732	0.235069	18.624	6.5729
hsa-miR-6813-3p	21.8482	3.14252	1.01439	0.684129	0.176017	17.352	14.3834
hsa-miR-3202	38.847	2.76207	1.32125	0.684563	0.2977	22.5318	7.11011
hsa-miR-5100	25.5297	0.597104	1.06937	0.684679	0.165763	15.501	2.33886
hsa-let-7g-5p	26.1988	1.76699	0.788901	0.685809	0.0703338	8.91542	6.74453
hsa-miR-651-3p	26.0057	3.25036	1.15421	0.686455	0.191259	16.5705	12.4986
hsa-miR-517b-3p	26.2724	2.72024	0.791117	0.687735	0.0940067	11.8828	10.354
hsa-miR-383-5p	25.1137	2.31801	1.03245	0.688202	0.413905	40.0896	9.23006
hsa-miR-513a-3p	16.1911	2.02798	0.861458	0.689089	0.158185	18.3625	12.5253
hsa-miR-3689a-3p	29.2695	3.35992	1.31998	0.689523	0.355276	26.9153	11.4793
hsa-miR-4733-3p	25.718	3.24789	1.07726	0.68973	0.213911	19.8569	12.6289
hsa-miR-939-5p	25.516	1.63401	1.3049	0.690818	0.218155	16.7182	6.40388
hsa-miR-1225-5p	25.55	2.04518	1.30664	0.69174	0.227281	17.3943	8.00462
hsa-miR-646	16.254	1.09581	0.864804	0.691766	0.129937	15.025	6.7418
hsa-miR-4309	23.3189	0.16257	1.13562	0.696235	0.235627	20.7488	0.697159
hsa-miR-3140-5p	35.5232	3.0153	1.19135	0.696985	0.323796	27.1788	8.48826
hsa-miR-4291	22.5913	0.802705	1.30017	0.697391	0.201722	15.5151	3.55316
hsa-miR-3942-3p	29.6452	4.16784	1.29045	0.699044	0.28893	22.3899	14.0591
hsa-miR-7849-3p	26.5712	1.09677	1.17931	0.701381	0.137228	11.6363	4.12767
hsa-miR-4318	23.5012	2.19625	1.1445	0.701678	0.260322	22.7455	9.34525
hsa-miR-3689a-5p	39.9275	2.30419	1.358	0.703604	0.300737	22.1457	5.77092
hsa-miR-2681-3p	29.8516	2.70953	1.29944	0.70391	0.25531	19.6478	9.07666
hsa-miR-585-3p	18.845	0.538468	0.954847	0.703952	0.130952	13.7145	2.85735
hsa-miR-3165	22.8172	1.84478	1.31316	0.704364	0.224954	17.1307	8.08507
hsa-miR-4438	29.8871	2.83137	1.30098	0.704748	0.25804	19.8342	9.47353
hsa-miR-4278	40.1285	2.16381	1.36483	0.707144	0.300945	22.05	5.39222
hsa-miR-6133	22.9985	1.84797	1.17839	0.707327	0.202474	17.1823	8.03515
hsa-miR-16-1-3p	16.6257	2.16079	0.884579	0.707583	0.165303	18.6872	12.9967
hsa-miR-609	22.4757	0.595829	0.878534	0.708801	0.342733	39.0119	2.651
hsa-miR-3646	30.1516	1.23281	1.35976	0.710304	0.335664	24.6855	4.08871
hsa-miR-3622a-3p	26.2854	2.57652	1.34424	0.711649	0.245879	18.2913	9.80211
hsa-miR-892c-5p	36.3048	2.96834	1.21757	0.712321	0.329754	27.083	8.17617
hsa-miR-214-5p	19.0809	1.13291	0.966802	0.712766	0.141819	14.6689	5.93739
hsa-miR-6840-3p	27.0344	1.46453	1.19987	0.713609	0.145829	12.1538	5.41727
hsa-miR-1273h-5p	27.0857	1.83095	1.20214	0.714962	0.153979	12.8087	6.75983
hsa-miR-203a-5p	27.1166	3.49633	1.20352	0.715779	0.203039	16.8705	12.8937
hsa-miR-4710	26.717	1.09991	1.11911	0.716523	0.177568	15.8669	4.1169
hsa-miR-539-5p	27.3779	3.81584	0.824404	0.716673	0.124552	15.1081	13.9377
hsa-miR-4653-5p	30.4208	1.76706	1.32421	0.717331	0.243234	18.3682	5.80875
hsa-miR-7151-3p	27.2126	0.340953	1.20778	0.718312	0.13227	10.9516	1.25292
hsa-miR-513b-3p	27.2321	1.72611	1.20864	0.718827	0.152185	12.5914	6.33853
hsa-miR-4297	24.099	2.76078	1.17361	0.719526	0.27804	23.691	11.456
hsa-miR-6835-5p	27.2625	1.35856	1.20999	0.719631	0.144795	11.9666	4.98324
hsa-miR-147b	30.5611	2.96034	1.37822	0.71995	0.361108	26.2009	9.68665
hsa-let-7f-2-3p	19.3006	1.74583	0.97793	0.72097	0.158215	16.1785	9.0455
hsa-miR-33a-3p	16.9492	1.91083	0.901793	0.721353	0.158109	17.5328	11.2739
hsa-miR-4290	40.9765	4.45424	1.39367	0.722089	0.334275	23.9852	10.8702
hsa-miR-29a-3p	27.59	3.91724	0.830791	0.722224	0.127515	15.3486	14.1981
hsa-miR-125a-5p	27.636	2.11126	0.832177	0.72343	0.0799749	9.61032	7.63951
hsa-miR-135b-5p	26.4816	2.06298	1.08868	0.725687	0.433109	39.7828	7.79025
hsa-miR-190b	41.1872	2.86313	1.40084	0.725801	0.314939	22.4822	6.95151
hsa-miR-320c	19.4399	0.854538	0.984987	0.726173	0.139035	14.1155	4.3958
hsa-miR-561-3p	23.0443	1.51397	0.900761	0.726734	0.355551	39.4723	6.56982
hsa-miR-580-3p	17.0823	1.8202	0.908876	0.727019	0.155797	17.1417	10.6555
hsa-miR-200b-3p	27.8218	1.27152	0.837771	0.728293	0.0620647	7.40831	4.57024
hsa-miR-1303	19.4996	1.05808	0.988013	0.728404	0.142961	14.4695	5.42615
hsa-miR-326	27.8619	1.65664	0.838979	0.729343	0.0698672	8.32764	5.94589
hsa-miR-6832-3p	23.3809	1.94551	1.08555	0.732123	0.138783	12.7846	8.32092
hsa-miR-5089-5p	16.7565	0.77831	1.06756	0.732984	0.155154	14.5334	4.64481
hsa-miR-6717-5p	37.364	3.22385	1.25309	0.733102	0.341127	27.2229	8.62824
hsa-miR-6132	23.8391	1.84707	1.22145	0.733178	0.208257	17.05	7.74808
hsa-miR-5089-3p	16.7623	1.61473	1.06793	0.733235	0.179477	16.8061	9.63312
hsa-miR-374b-3p	31.1296	3.37085	1.40386	0.733343	0.374048	26.6442	10.8285
hsa-miR-452-3p	14.8426	0.997671	0.814893	0.733623	0.894767	0.0793004	9.73138
hsa-miR-3177-5p	37.4032	5.42051	1.2544	0.73387	0.371409	29.6084	14.4921
hsa-miR-6742-5p	27.8135	2.61773	1.23444	0.734173	0.177583	14.3857	9.41175
hsa-miR-605-5p	26.8183	2.1212	1.10252	0.734912	0.438874	39.8063	7.90952
hsa-miR-520d-5p	28.1051	0.688773	0.846304	0.735711	0.0535263	6.32471	2.4507
hsa-miR-4670-5p	31.2285	3.22053	1.35937	0.736378	0.275253	20.2485	10.3128
hsa-miR-7158-3p	27.9275	2.50799	1.2395	0.737182	0.17486	14.1072	8.98037
hsa-miR-3620-5p	37.6649	2.94337	1.26318	0.739006	0.340756	26.976	7.81462
hsa-miR-424-3p	17.3766	1.05504	0.924532	0.739543	0.136243	14.7364	6.07161
hsa-miR-205-5p	14.9665	0.667309	0.821699	0.73975	0.90224	0.0684522	8.33057
hsa-miR-6081	24.2016	2.55186	1.24003	0.744327	0.22927	18.4891	10.5442
hsa-miR-181c-3p	17.506	0.620294	0.93142	0.745052	0.129348	13.8871	3.54332
hsa-miR-30b-3p	19.9483	0.62362	1.01075	0.745165	0.139211	13.773	3.12618
hsa-miR-3149	24.1479	2.97588	1.38975	0.745444	0.270899	19.4926	12.3235
hsa-miR-3167	24.1495	0.579573	1.38984	0.745492	0.212538	15.2922	2.39994
hsa-miR-758-3p	19.968	2.64891	1.01175	0.745903	0.190871	18.8654	13.2658
hsa-miR-5092	27.8654	1.73877	1.16721	0.747322	0.193118	16.5453	6.23989
hsa-miR-2110	27.7019	0.918789	1.41668	0.749999	0.223768	15.7952	3.3167
hsa-miR-5003-5p	17.1559	0.829496	1.093	0.750452	0.159528	14.5954	4.83506
hsa-miR-100-5p	28.6711	3.19672	0.863347	0.750526	0.108627	12.5821	11.1496
hsa-miR-3147	24.3194	3.15547	1.39962	0.750738	0.278678	19.9109	12.9751
hsa-miR-581	23.8129	1.97408	0.930805	0.750973	0.370411	39.7947	8.28997
hsa-miR-4430	31.8777	1.34417	1.38763	0.751686	0.24878	17.9284	4.21664
hsa-miR-3180-3p	42.6942	5.64299	1.45209	0.752357	0.364999	25.1361	13.2172
hsa-miR-216a-3p	25.2432	2.45736	1.22933	0.753689	0.281619	22.9083	9.73475
hsa-miR-3155a	24.4181	2.62382	1.4053	0.753786	0.260476	18.5353	10.7454
hsa-miR-7-1-3p	20.229	2.62602	1.02497	0.755653	0.191328	18.6666	12.9814
hsa-miR-193b-5p	23.9626	1.25888	0.936658	0.755696	0.367869	39.2746	5.25353
hsa-miR-493-5p	15.294	1.97593	0.83968	0.755938	0.921984	0.123531	14.7117
hsa-miR-548am-3p	32.0663	4.62191	1.39584	0.756134	0.315658	22.6142	14.4136
hsa-miR-3184-3p	24.5859	2.90834	1.25972	0.756148	0.242509	19.251	11.8293
hsa-miR-5700	38.5405	4.88198	1.29254	0.756185	0.371726	28.7592	12.6671
hsa-miR-449c-3p	27.9383	2.64787	1.42878	0.756401	0.258886	18.1194	9.47755
hsa-miR-525-5p	28.9102	3.91649	0.870545	0.756784	0.128393	14.7485	13.5471
hsa-miR-154-3p	28.9224	1.23763	0.870913	0.757104	0.0629875	7.23236	4.27913
hsa-miR-3671	32.1407	3.029	1.44946	0.757163	0.378383	26.105	9.42419
hsa-miR-1910-5p	32.1752	1.35453	1.45102	0.757976	0.358487	24.7059	4.20987
hsa-miR-891a-5p	32.1872	3.03807	1.45156	0.758258	0.379007	26.1103	9.43877
hsa-miR-4701-3p	17.3747	1.84854	1.10695	0.760024	0.192634	17.4023	10.6393
hsa-miR-92a-2-5p	24.1208	2.64496	0.94284	0.760683	0.381255	40.4369	10.9655
hsa-miR-6767-3p	24.743	3.43554	1.26777	0.760977	0.260883	20.5781	13.8849
hsa-miR-3199	25.5323	2.74562	1.24341	0.76232	0.290454	23.3594	10.7535
hsa-miR-4540	32.3315	1.94354	1.40739	0.762388	0.259427	18.4332	6.01129
hsa-miR-553	24.2438	1.68083	0.947647	0.764562	0.374646	39.5344	6.93304
hsa-miR-4317	43.4271	1.95584	1.47702	0.765273	0.322725	21.8497	4.50373
hsa-miR-4715-5p	17.5042	0.887336	1.11519	0.765687	0.16365	14.6746	5.06928
hsa-miR-331-5p	20.5	1.72922	1.03871	0.765776	0.164587	15.8454	8.43522
hsa-miR-129-2-3p	24.3216	0.0623261	0.950688	0.767015	0.370032	38.9225	0.256259
hsa-miR-4664-3p	32.6938	0.643971	1.42316	0.770931	0.249572	17.5365	1.9697
hsa-miR-4422	14.7774	0.555592	0.936552	0.772337	0.0432339	4.61629	3.75974
hsa-miR-5582-5p	39.3658	1.39356	1.32023	0.772379	0.344062	26.0609	3.54004
hsa-miR-4640-3p	28.83	1.22335	1.20762	0.773191	0.192013	15.9002	4.24333
hsa-miR-548ak	28.8531	3.12309	1.20858	0.773809	0.226741	18.7609	10.8241
hsa-miR-223-5p	18.1839	1.04054	0.967488	0.773903	0.141214	14.596	5.72228
hsa-miR-645	18.2024	2.24972	0.968469	0.774688	0.176743	18.2498	12.3595
hsa-miR-455-3p	20.7533	0.919905	1.05154	0.775235	0.14855	14.127	4.43258
hsa-miR-6837-5p	25.22	1.29174	1.29221	0.775649	0.207118	16.0282	5.12189
hsa-miR-450a-3p	14.8574	0.0520934	0.941622	0.776518	0.0254367	2.70137	0.350622
hsa-miR-3913-5p	25.1588	2.73565	1.44793	0.77665	0.269457	18.6098	10.8735
hsa-miR-490-5p	18.2663	1.97757	0.97187	0.777408	0.167632	17.2484	10.8263
hsa-miR-8088	24.8274	2.09038	1.15271	0.777417	0.148112	12.849	8.41964
hsa-miR-4719	17.7832	1.83239	1.13297	0.777894	0.194865	17.1994	10.3041
hsa-miR-1269a	28.7344	3.39499	1.46949	0.777954	0.285733	19.4444	11.8151
hsa-miR-103a-3p	28.4279	4.24506	1.1687	0.779023	0.488198	41.7728	14.9327
hsa-miR-3607-3p	33.0776	3.43235	1.49171	0.779234	0.394764	26.4638	10.3767
hsa-miR-6514-3p	39.7335	2.99492	1.33256	0.779593	0.358418	26.8971	7.53753
hsa-miR-4310	44.2558	4.33088	1.50521	0.779876	0.353929	23.5137	9.78603
hsa-miR-6718-5p	39.7636	1.89297	1.33357	0.780184	0.350122	26.2545	4.76055
hsa-miR-7112-5p	25.4101	0.821954	1.30195	0.781494	0.202172	15.5284	3.23476
hsa-miR-518b	15.8251	1.17631	0.868836	0.782186	0.953998	0.0889323	10.2358
hsa-miR-150-5p	29.9056	2.42765	0.90052	0.782841	0.090004	9.99467	8.11772
hsa-miR-6811-5p	29.6787	2.35429	1.31723	0.783409	0.177358	13.4645	7.93257
hsa-miR-3650	20.9861	1.60848	1.06333	0.783932	0.164273	15.4489	7.66453
hsa-miR-3972	33.2473	2.03552	1.44725	0.783982	0.267304	18.4698	6.12238
hsa-miR-1272	33.2857	3.78863	1.5011	0.784136	0.403405	26.874	11.3821
hsa-miR-3150a-5p	40.0206	4.8087	1.34219	0.785226	0.382231	28.4783	12.0156
hsa-miR-4730	17.9553	1.02774	1.14394	0.785421	0.1706	14.9134	5.72388
hsa-miR-631	21.0551	1.42185	1.06683	0.786509	0.160211	15.0175	6.75298
hsa-miR-4659a-5p	33.3548	2.26504	1.45193	0.786516	0.271539	18.7019	6.79075
hsa-miR-3195	44.6434	3.23441	1.51839	0.786706	0.342771	22.5747	7.24499
hsa-miR-188-5p	28.7097	4.04522	1.18028	0.786743	0.489569	41.4791	14.0901
hsa-miR-140-5p	30.0744	1.99999	0.905602	0.78726	0.0800936	8.84424	6.65015
hsa-miR-454-5p	18.5176	1.8125	0.985238	0.788102	0.16371	16.6163	9.78799
hsa-miR-4764-3p	18.0292	1.00363	1.14864	0.788653	0.170617	14.8538	5.56669
hsa-miR-3150a-3p	26.4148	0.923347	1.28639	0.788668	0.270522	21.0296	3.49557
hsa-miR-135a-3p	25.0161	2.10091	0.977838	0.788919	0.38935	39.8174	8.39823
hsa-miR-555	21.1331	2.14251	1.07078	0.789424	0.18004	16.8139	10.1382
hsa-miR-6504-5p	40.308	2.11003	1.35182	0.790866	0.356134	26.3446	5.23476
hsa-miR-3170	26.4976	1.45766	1.29042	0.791142	0.276851	21.4543	5.5011
hsa-miR-4664-5p	33.5555	3.7335	1.46067	0.79125	0.301989	20.6747	11.1263
hsa-miR-3938	26.503	1.40625	1.29069	0.791304	0.276273	21.4051	5.30598
hsa-miR-5187-3p	18.1045	0.545942	1.15344	0.791949	0.162607	14.0975	3.0155
hsa-miR-659-3p	18.6122	2.2289	0.990275	0.792131	0.17817	17.9919	11.9755
hsa-miR-3973	33.6302	2.5978	1.46392	0.79301	0.279036	19.0609	7.72462
hsa-miR-193b-3p	28.9978	2.29825	1.19213	0.79464	0.47458	39.8095	7.9256
hsa-miR-3907	26.6247	1.11609	1.29661	0.794935	0.274317	21.1565	4.19195
hsa-miR-4500	33.7131	4.49221	1.46753	0.794966	0.321921	21.9363	13.3248
hsa-miR-483-5p	25.2314	0.801732	0.986252	0.795708	0.385143	39.0512	3.17752
hsa-miR-6885-5p	25.8789	0.36179	1.32597	0.795914	0.202237	15.252	1.39801
hsa-miR-3179	15.2306	0.61514	0.965274	0.796024	0.0467802	4.84631	4.03884
hsa-miR-6511b-5p	40.5724	2.49062	1.36069	0.796053	0.361114	26.5391	6.13871
hsa-miR-7844-5p	25.8958	2.64533	1.32683	0.796432	0.242858	18.3036	10.2153
hsa-miR-34b-3p	25.2621	1.66089	0.987452	0.796676	0.389778	39.4731	6.57464
hsa-miR-1301-3p	33.8479	4.12462	1.52646	0.797382	0.415563	27.2241	12.1857
hsa-miR-30a-3p	30.4729	0.308332	0.917601	0.79769	0.0543014	5.91775	1.01182
hsa-miR-648	25.2966	3.39599	0.988801	0.797764	0.407107	41.1718	13.4247
hsa-miR-130a-3p	29.1384	2.95113	1.19791	0.798492	0.482826	40.3058	10.128
hsa-let-7d-3p	18.7665	0.864056	0.998484	0.798697	0.141734	14.195	4.60424
hsa-miR-382-5p	29.1579	3.89825	1.19871	0.799026	0.494345	41.2398	13.3694
hsa-miR-6836-3p	30.2798	2.58619	1.34391	0.799274	0.185885	13.8317	8.541
hsa-miR-625-3p	25.3483	1.2687	0.990823	0.799396	0.38882	39.2422	5.00508
hsa-miR-3678-3p	29.5361	2.41312	1.51048	0.799657	0.263898	17.4711	8.17009
hsa-miR-548i	29.6144	3.23191	1.51449	0.801778	0.286391	18.91	10.9133
hsa-miR-4498	15.3421	0.530577	0.972342	0.801852	0.042533	4.37428	3.4583
hsa-miR-6756-5p	30.4408	3.29224	1.35105	0.803524	0.20726	15.3407	10.8152
hsa-miR-5591-3p	29.9692	4.45618	1.25533	0.803742	0.268037	21.3519	14.8692
hsa-miR-30c-2-3p	21.5248	0.899127	1.09063	0.804057	0.153222	19.0561	4.17716
hsa-miR-3150b-3p	45.6564	4.66444	1.55284	0.804558	0.367962	23.696	10.2164
hsa-miR-185-3p	21.5394	3.03987	1.09137	0.804603	0.212496	19.4705	14.1131
hsa-miR-6888-5p	30.5084	4.20406	1.35405	0.805309	0.237734	17.5572	13.78
hsa-miR-3692-5p	26.0915	3.59309	1.50161	0.805442	0.306907	20.4386	13.7711
hsa-miR-6865-3p	30.5217	0.538656	1.35464	0.805659	0.149307	11.0219	1.76483
hsa-miR-3686	34.2044	3.07461	1.54253	0.80578	0.400304	25.9511	8.98893
hsa-miR-887-5p	30.5426	2.65394	1.35557	0.806212	0.188746	13.9238	8.68931
hsa-miR-636	18.9565	1.86719	1.00859	0.806785	0.16796	16.6528	9.84986
hsa-miR-17-5p	29.4452	3.87445	1.21052	0.8069	0.498394	41.1718	13.1582
hsa-miR-7113-3p	30.6455	0.758229	1.36014	0.808929	0.151757	11.1574	2.47419
hsa-miR-4717-3p	18.5305	2.55055	1.18058	0.810583	0.229864	19.4704	13.764
hsa-miR-548bb-5p	26.3636	3.36576	1.35081	0.810822	0.26801	19.8408	12.7667
hsa-miR-5583-3p	30.2913	2.3106	1.26883	0.812382	0.217186	17.1171	7.62791
hsa-miR-4328	27.2286	3.64929	1.32602	0.812966	0.327409	24.6911	13.4024
hsa-miR-1234-3p	30.0521	0.88561	1.53688	0.813629	0.241624	15.7217	2.94691
hsa-miR-324-3p	16.496	0.705379	0.905672	0.815348	0.994444	0.0745755	8.23428
hsa-miR-1914-3p	30.1226	2.0935	1.54048	0.815538	0.260879	16.9349	6.94991
hsa-miR-361-3p	19.1622	2.50296	1.01954	0.815538	0.190986	18.7327	13.062
hsa-miR-4639-5p	18.6508	1.33387	1.18825	0.815845	0.184387	15.5176	7.1518
hsa-miR-1252-3p	26.5361	1.71642	1.35964	0.816126	0.224447	16.5078	6.46825
hsa-miR-3607-5p	34.6522	3.90374	1.56273	0.816329	0.419198	26.8248	11.2655
hsa-miR-495-3p	31.2045	4.25888	0.939632	0.816843	0.139456	14.8416	13.6483
hsa-miR-3682-3p	21.889	0.715313	1.10908	0.81766	0.153118	13.8059	3.26791
hsa-miR-5589-5p	18.7037	1.73904	1.19161	0.818157	0.198	16.6162	9.29783
hsa-miR-892c-3p	41.7104	3.08606	1.39886	0.818381	0.375712	26.8585	7.39877
hsa-miR-509-3-5p	34.7404	4.23254	1.5667	0.818405	0.426503	27.223	12.1833
hsa-miR-567	21.9278	3.12821	1.11105	0.819109	0.217561	19.5816	14.266
hsa-miR-572	25.9868	3.86435	1.01578	0.819531	0.423231	41.6657	14.8704
hsa-miR-515-5p	31.3343	4.57655	0.943541	0.820241	0.148385	15.7264	14.6056
hsa-miR-504-5p	16.6119	0.376675	0.912035	0.821076	1.00143	0.0674291	7.39326
hsa-miR-551b-5p	19.3165	1.37442	1.02775	0.822105	0.156178	15.1962	7.11525
hsa-miR-548ai	34.8843	2.26642	1.51851	0.822583	0.282402	18.5973	6.49697
hsa-miR-3121-3p	27.5662	2.07485	1.34246	0.823046	0.296157	22.0608	7.52678
hsa-miR-2681-5p	34.9207	2.40375	1.5201	0.823443	0.284802	18.7358	6.88344
hsa-miR-200a-5p	16.6644	1.4388	0.914915	0.823669	1.00459	0.101907	11.1384
hsa-miR-18a-3p	16.6733	0.675955	0.915404	0.82411	1.00513	0.0743422	8.12124
hsa-miR-548b-3p	19.3638	1.02941	1.03026	0.824118	0.148786	14.4416	5.31616
hsa-miR-4258	27.6043	1.58876	1.34432	0.824185	0.28931	21.5209	5.75548
hsa-miR-424-5p	31.5314	1.77654	0.949477	0.825401	0.0769839	8.10803	5.63419
hsa-miR-7108-3p	31.2822	2.79608	1.3884	0.825734	0.195493	14.0805	8.93827
hsa-miR-4724-5p	18.8827	0.700015	1.20302	0.825988	0.171569	14.2615	3.70718
hsa-miR-6751-3p	26.3791	1.86616	1.22476	0.826005	0.147101	12.0106	7.0744
hsa-miR-6509-5p	42.1007	1.23005	1.41195	0.826039	0.366882	25.9841	2.92168
hsa-miR-5091	35.0402	3.18528	1.5253	0.82626	0.299783	19.6541	9.09036
hsa-miR-4721	30.8118	1.09274	1.29063	0.826339	0.202997	15.7285	3.54652
hsa-miR-5010-5p	30.8142	2.08279	1.29073	0.826406	0.216172	16.748	6.75918
hsa-miR-5582-3p	18.8985	0.759154	1.20403	0.82668	0.172719	14.3451	4.01701
hsa-miR-6131	42.1932	5.98225	1.41505	0.827854	0.416818	29.4561	14.1782
hsa-miR-664b-5p	30.8806	2.38073	1.29351	0.828186	0.221883	17.1536	7.70947
hsa-miR-548as-5p	18.9579	1.5184	1.20781	0.829276	0.192416	15.931	8.00936
hsa-miR-4454	15.8695	0.430292	1.00576	0.829413	0.0383332	3.81135	2.71144
hsa-miR-4639-3p	18.9768	0.815969	1.20901	0.830104	0.174423	14.4269	4.29983
hsa-miR-3680-5p	35.2803	4.87748	1.59105	0.831126	0.445434	27.9962	13.8249
hsa-miR-3143	26.9264	0.29494	1.54966	0.831216	0.234656	15.1424	1.09536
hsa-miR-374a-3p	26.3629	1.02043	1.03048	0.831392	0.403059	39.1137	3.87072
hsa-miR-921	30.7837	2.48487	1.57429	0.833435	0.274327	17.4255	8.07206
hsa-miR-219a-1-3p	30.7953	2.93983	1.57488	0.833749	0.285928	18.1555	9.54638
hsa-miR-1251-3p	27.1186	1.4095	1.38949	0.834041	0.223048	16.0525	5.19755
hsa-miR-4766-3p	31.1973	4.08787	1.30678	0.83668	0.263472	20.162	13.1033
hsa-miR-3120-5p	27.2248	3.05305	1.39493	0.837308	0.263353	18.8793	11.2142
hsa-miR-3923	28.0642	2.23619	1.36671	0.837916	0.303619	22.2152	7.96812
hsa-miR-342-3p	16.9592	1.30986	0.931103	0.838243	1.02237	0.0972868	10.4485
hsa-miR-1264	47.5917	3.4818	1.61867	0.838662	0.365779	22.5976	7.31597
hsa-miR-4485-5p	26.7983	1.49658	1.24422	0.839133	0.139328	11.198	5.58461
hsa-miR-3714	27.1849	2.28995	1.56454	0.839196	0.270556	17.2931	8.42362
hsa-miR-412-3p	16.988	0.191058	0.932683	0.839665	1.0241	0.0664654	7.12626
hsa-miR-1290	22.5236	2.01348	1.14124	0.841366	0.183961	16.1194	8.93942
hsa-miR-3648	47.7553	7.13949	1.62423	0.841544	0.423745	26.089	14.9502
hsa-miR-4303	28.192	1.82353	1.37294	0.841731	0.298235	21.7224	6.46825
hsa-miR-545-5p	22.5376	1.36233	1.14195	0.84189	0.16801	14.7126	6.04467
hsa-miR-632	22.6127	1.36729	1.14575	0.844693	0.168579	14.7134	6.04656
hsa-miR-3135a	27.3652	3.31251	1.57491	0.844761	0.304825	19.3551	12.1048
hsa-miR-4759	19.313	1.17573	1.23044	0.844812	0.185264	15.0568	6.08775
hsa-miR-4253	47.9695	3.39568	1.63152	0.84532	0.367449	22.5219	7.07883
hsa-miR-508-5p	26.8123	0.753797	1.04805	0.845565	0.408981	39.0231	2.81138
hsa-miR-502-5p	17.1089	2.16949	0.93932	0.84564	1.03139	0.136222	14.5022
hsa-miR-200a-3p	17.1249	1.74326	0.940199	0.846432	1.03236	0.116351	12.3752
hsa-miR-4507	16.198	0.438161	1.02659	0.846585	0.0390799	3.80679	2.70503
hsa-miR-422a	17.1282	1.28006	0.940381	0.846596	1.03256	0.0965303	10.265
hsa-miR-196b-5p	17.1344	1.48002	0.94072	0.8469	1.03293	0.104808	11.1413
hsa-miR-4690-5p	31.6071	2.12439	1.32394	0.84767	0.221532	16.7327	6.72124
hsa-miR-5692a	31.6294	4.53969	1.32487	0.848267	0.278164	20.9955	14.3528
hsa-miR-1285-5p	27.4894	1.35596	1.58206	0.848596	0.251355	15.8879	4.93267
hsa-miR-7109-3p	32.1494	2.98848	1.42689	0.848625	0.204187	14.31	9.29561
hsa-miR-3197	27.5277	1.74155	1.58426	0.849778	0.259412	16.3743	6.32654
hsa-miR-518f-3p	17.1986	1.9877	0.944247	0.850076	1.0368	0.127767	13.5311
hsa-miR-6803-5p	27.1503	1.50415	1.26056	0.850154	0.140879	11.1759	5.54009
hsa-miR-6856-5p	27.1705	3.82893	1.2615	0.850787	0.21586	17.1113	14.0922
hsa-miR-575	22.7898	2.32034	1.15472	0.851309	0.194456	16.84	10.1815
hsa-miR-6852-5p	32.3318	1.90255	1.43498	0.853441	0.177494	12.3691	5.88446
hsa-miR-4745-3p	19.5212	0.660527	1.2437	0.853918	0.176367	14.1808	3.38364
hsa-miR-6847-5p	32.4004	2.18162	1.43803	0.855251	0.183991	12.7947	6.73332
hsa-miR-1825	31.6386	3.00423	1.61801	0.856581	0.293325	18.1288	9.49547
hsa-miR-6511b-3p	43.6795	4.17248	1.4649	0.857017	0.403282	27.5298	9.55247
hsa-miR-4763-3p	19.6072	1.44669	1.24918	0.857679	0.195163	15.6233	7.37837
hsa-miR-520g-3p	32.7708	2.82635	0.986796	0.857843	0.102731	10.4106	8.62461
hsa-miR-33b-5p	22.9672	1.35028	1.16371	0.857936	0.17043	14.6454	5.87915
hsa-miR-3160-5p	43.8363	1.69806	1.47015	0.860092	0.383832	26.1083	3.87363
hsa-miR-518c-5p	32.8587	3.51911	0.989443	0.860144	0.120654	12.1941	10.7098
hsa-miR-4652-3p	36.5044	0.998776	1.58903	0.860785	0.280289	17.639	2.73605
hsa-miR-208b-5p	32.6268	3.21823	1.44807	0.861226	0.212655	14.6854	9.86376
hsa-miR-361-5p	17.429	0.230368	0.956897	0.861465	1.05069	0.0685139	7.16001
hsa-miR-518f-5p	31.4807	3.15722	1.2942	0.862679	0.521318	40.281	10.029
hsa-miR-3934-5p	27.9485	3.9244	1.60848	0.862769	0.331697	20.6218	14.0415
hsa-miR-1267	31.8746	2.14344	1.63008	0.862972	0.274565	16.8437	6.72459
hsa-miR-7975	27.6142	3.91243	1.2821	0.864679	0.220187	17.174	14.1682
hsa-miR-3616-5p	36.7113	2.31263	1.65559	0.864836	0.41632	25.1464	6.2995
hsa-miR-4714-5p	19.7811	0.818932	1.26026	0.865286	0.181226	14.3801	4.13998
hsa-miR-5188	19.7828	0.395967	1.26037	0.865364	0.175392	13.9159	2.00157
hsa-miR-103b	32.0057	2.23569	1.63678	0.866519	0.277425	16.9494	6.9853
hsa-miR-662	20.3922	1.73453	1.08498	0.867884	0.172456	15.8949	8.50589
hsa-miR-4667-3p	32.3699	3.62057	1.35589	0.868126	0.257231	18.9714	11.185
hsa-miR-4747-5p	32.3926	2.01043	1.35684	0.868735	0.224322	16.5327	6.20646
hsa-miR-6721-5p	44.2777	3.35574	1.48496	0.868752	0.399582	26.9087	7.57884
hsa-miR-4657	16.636	0.461094	1.05435	0.869476	0.0406389	3.85442	2.77166
hsa-miR-3144-3p	29.1424	3.28776	1.41922	0.870107	0.335039	23.6073	11.2817
hsa-miR-2114-3p	32.1569	0.906294	1.64452	0.870614	0.258159	15.6982	2.81835
hsa-miR-518e-3p	31.8219	1.9642	1.30823	0.87203	0.516723	39.4978	6.17246
hsa-miR-3074-3p	16.6907	1.03249	1.05781	0.872335	0.0713075	6.74104	6.18605
hsa-miR-510-5p	31.8515	3.80057	1.30945	0.872841	0.534209	40.7965	11.9321
hsa-miR-4307	16.7074	0.456367	1.05887	0.873207	0.0405088	3.82566	2.73153
hsa-miR-628-5p	27.6923	3.42688	1.08244	0.873316	0.442087	40.8416	12.3748
hsa-miR-3653-5p	27.9077	2.07748	1.29573	0.87387	0.158494	12.232	7.4441
hsa-miR-548ao-3p	29.3316	0.934625	1.42843	0.875755	0.299692	20.9804	3.18642
hsa-miR-4524b-3p	20.0266	1.1363	1.2759	0.876028	0.190037	14.8943	5.67394
hsa-miR-450b-5p	23.4525	3.39658	1.1883	0.876064	0.234573	19.7402	14.4828
hsa-miR-491-3p	20.5886	1.9295	1.09543	0.876243	0.179371	16.3746	9.37169
hsa-miR-191-3p	17.7307	0.774459	0.973461	0.876376	1.06888	0.0806253	8.28234
hsa-miR-6079	44.6689	3.08472	1.49808	0.876429	0.40039	26.7269	6.90573
hsa-miR-3613-5p	23.4905	3.0542	1.19023	0.877484	0.222344	18.6808	13.0019
hsa-miR-3667-5p	23.5231	1.02087	1.19188	0.878701	0.168033	14.0981	4.33985
hsa-miR-3117-3p	49.893	3.77137	1.69694	0.879216	0.384821	22.6774	7.55891
hsa-miR-663a	20.6796	0.527202	1.10027	0.88012	0.150378	13.6674	2.54938
hsa-miR-204-5p	32.1186	1.66103	1.32043	0.88016	0.519639	39.3539	5.17156
hsa-miR-132-5p	27.9107	4.16306	1.09098	0.880204	0.454741	41.6818	14.9156
hsa-miR-4770	20.1328	2.08252	1.28267	0.880674	0.220918	17.2233	10.3439
hsa-miR-521	17.821	2.20016	0.978414	0.880835	1.07432	0.139038	14.2106
hsa-miR-489-3p	17.8299	0.9965	0.978907	0.881279	1.07486	0.0879681	8.98636
hsa-miR-510-3p	33.4004	2.57614	1.48241	0.881649	0.197698	13.3363	7.7129
hsa-miR-3917	29.5348	1.25996	1.43833	0.881823	0.304513	21.1713	4.26601
hsa-miR-451b	20.1606	2.44306	1.28443	0.881886	0.235613	18.3437	12.118
hsa-miR-598-3p	20.7239	0.645628	1.10263	0.882003	0.151988	13.7842	3.11538
hsa-miR-4658	16.8938	0.0721045	1.07068	0.88295	0.0290402	2.71231	0.42681
hsa-miR-650	23.6439	2.35539	1.198	0.883214	0.200164	16.7082	9.96196
hsa-miR-503-5p	17.8719	2.19524	0.98121	0.883353	1.07739	0.138901	14.1561
hsa-miR-892a	50.223	3.53012	1.70816	0.88503	0.384443	22.5063	7.02889
hsa-miR-4705	16.94	0.372773	1.07361	0.885364	0.0372171	3.46654	2.20055
hsa-miR-3609	37.6135	1.63265	1.69627	0.886089	0.419462	24.7285	4.34061
hsa-miR-27a-5p	20.821	2.22305	1.10779	0.886135	0.190042	17.155	10.677
hsa-miR-7154-3p	28.3083	1.56738	1.31433	0.886415	0.146866	11.1743	5.53682
hsa-miR-6734-3p	28.3122	3.62873	1.31451	0.886536	0.211337	16.0773	12.8168
hsa-miR-372-5p	33.5888	1.85387	1.49077	0.88662	0.181868	12.1996	5.51931
hsa-miR-105-3p	20.8434	1.41437	1.10898	0.887088	0.166844	15.0447	6.78572
hsa-miR-6878-3p	28.8516	4.18013	1.47828	0.88734	0.310292	20.99	14.4884
hsa-miR-101-5p	20.8495	1.12845	1.10931	0.88735	0.160598	14.4773	5.41236
hsa-miR-3610	37.6766	3.33222	1.69912	0.887576	0.440094	25.9013	8.84427
hsa-miR-4764-5p	45.2405	0.732418	1.51725	0.887643	0.392512	25.87	1.61894
hsa-miR-1180-5p	33.628	2.6341	1.49251	0.887654	0.200087	13.4061	7.83306
hsa-miR-1237-3p	37.6879	0.90156	1.69963	0.887842	0.415759	24.4618	2.39218
hsa-miR-4251	28.763	3.72279	1.65535	0.88791	0.329251	19.89	12.943
hsa-miR-214-3p	33.9197	4.062	1.02139	0.887918	0.136043	13.3194	11.9754
hsa-miR-877-3p	32.8014	1.90299	1.67747	0.888063	0.276731	16.4969	5.80156
hsa-miR-641	23.7905	3.02775	1.20543	0.888691	0.222888	18.4903	12.7267
hsa-miR-5001-5p	20.3172	0.768777	1.29441	0.888737	0.184863	14.2816	3.78388
hsa-miR-4656	33.139	2.23818	1.38811	0.888754	0.232451	16.7459	6.7539
hsa-miR-4677-3p	37.7083	3.96848	1.64144	0.889173	0.334147	20.357	10.5242
hsa-miR-23b-5p	28.1978	2.71386	1.10221	0.889259	0.441918	40.094	9.62434
hsa-miR-4783-5p	20.3324	1.54045	1.29538	0.889401	0.203604	15.7177	7.57633
hsa-miR-29c-3p	32.4613	0.26905	1.33451	0.889551	0.520746	39.0214	0.828833
hsa-miR-5587-3p	20.3366	1.2792	1.29565	0.889585	0.196158	15.1398	6.29015
hsa-miR-4769-3p	20.3465	1.36374	1.29628	0.890019	0.198535	15.3157	6.70261
hsa-miR-3619-3p	17.0434	0.507818	1.08016	0.890768	0.043277	4.00652	2.97956
hsa-miR-3139	17.0475	1.00913	1.08042	0.890982	0.0701983	6.4973	5.9195
hsa-miR-3927-3p	17.0507	0.575173	1.08063	0.891152	0.046547	4.3074	3.37331
hsa-miR-5590-5p	20.3755	1.53692	1.29813	0.891288	0.203828	15.7017	7.54298
hsa-miR-195-5p	34.0776	3.25909	1.02615	0.892053	0.114938	11.2009	9.56372
hsa-miR-548ay-5p	45.5302	0.70914	1.52696	0.893327	0.394968	25.8663	1.55752
hsa-miR-6837-3p	33.8763	3.20253	1.50353	0.894209	0.216705	14.4131	9.4536
hsa-miR-4667-5p	33.3679	3.35135	1.3977	0.894892	0.256081	18.3217	10.0436
hsa-miR-587	21.0339	1.54475	1.11912	0.895197	0.171278	15.3047	7.34407
hsa-miR-22-3p	34.2088	3.64803	1.0301	0.895485	0.125197	12.1539	10.664
hsa-miR-3153	17.1507	0.541158	1.08696	0.896375	0.0449883	4.1389	3.15532
hsa-miR-6891-3p	29.153	2.82441	1.49372	0.896609	0.26909	18.0147	9.68825
hsa-miR-514b-5p	17.1585	0.749383	1.08746	0.896783	0.0557144	5.12336	4.36742
hsa-miR-888-5p	38.0713	1.05233	1.71692	0.896875	0.420662	24.501	2.76409
hsa-miR-8074	29.1632	1.7213	1.49425	0.896923	0.243478	16.2943	5.90231
hsa-miR-4274	30.0623	4.44641	1.46402	0.897573	0.372905	25.4713	14.7906
hsa-miR-4720-3p	20.533	2.7582	1.30816	0.898179	0.251661	19.2378	13.433
hsa-miR-378d	38.1189	2.16363	1.65931	0.898855	0.304096	18.3266	5.676
hsa-miR-6830-5p	29.2335	4.19515	1.49785	0.899084	0.312977	20.8951	14.3505
hsa-miR-6715b-5p	29.2377	4.15099	1.49807	0.899215	0.311452	20.7902	14.1974
hsa-miR-3074-5p	45.8537	3.69287	1.53781	0.899674	0.41592	27.0462	8.05359
hsa-miR-550b-3p	17.2204	0.427725	1.09138	0.90002	0.0398674	3.65292	2.48382
hsa-miR-624-3p	28.5474	0.665889	1.11587	0.900284	0.435095	38.9915	2.33257
hsa-miR-4675	17.2405	0.684398	1.09265	0.901069	0.0523256	4.78885	3.96971
hsa-miR-548ab	38.2192	5.59951	1.66368	0.901222	0.378757	22.7662	14.651
hsa-miR-626	21.1796	1.87542	1.12687	0.901399	0.18125	16.0843	8.85483
hsa-miR-6753-5p	28.7989	3.70947	1.3371	0.901775	0.215651	16.1282	12.8806
hsa-miR-1249-3p	33.3081	4.3005	1.70338	0.90178	0.34288	20.1293	12.9113
hsa-miR-4772-5p	33.6479	0.970737	1.40943	0.902402	0.219767	15.5927	2.88498
hsa-miR-548v	29.2507	3.15049	1.68342	0.902966	0.312274	18.5499	10.7707
hsa-miR-3684	33.3842	2.252	1.70728	0.903843	0.287713	16.8521	6.74569
hsa-miR-105-5p	18.2927	1.18034	1.00431	0.904151	1.10275	0.0958862	9.54744
hsa-miR-449a	18.2954	1.06605	1.00446	0.904287	1.10292	0.0917704	9.13626
hsa-miR-4417	38.3618	3.42353	1.66989	0.904584	0.326928	19.5778	8.92432
hsa-miR-4437	17.3102	1.38667	1.09707	0.904713	0.0926659	8.44665	8.01071
hsa-miR-3925-5p	30.308	4.37556	1.47598	0.904909	0.372946	25.2676	14.437
hsa-miR-4477a	17.3487	1.93869	1.09952	0.906727	0.126349	11.4913	11.1748
hsa-miR-770-5p	24.321	3.02475	1.23231	0.908509	0.225414	18.292	12.4368
hsa-miR-6819-3p	29.5625	2.50843	1.51471	0.909205	0.263519	17.3973	8.48517
hsa-miR-1273a	38.6156	4.39631	1.74146	0.909697	0.468021	26.8751	11.3848
hsa-miR-566	24.3657	1.62547	1.23457	0.910176	0.18495	14.9809	6.67116
hsa-miR-4776-3p	20.8115	0.989048	1.32591	0.910361	0.193161	14.5682	4.75241
hsa-miR-4743-3p	20.8228	2.10819	1.32663	0.910855	0.226752	17.0924	10.1244
hsa-miR-3142	29.5085	2.41669	1.69826	0.910925	0.291768	17.1804	8.1898
hsa-miR-6739-3p	34.5395	2.14468	1.53297	0.911715	0.192033	12.5269	6.20935
hsa-miR-6514-5p	46.4714	2.79456	1.55853	0.911795	0.413172	26.5104	6.0135
hsa-miR-1255a	38.714	2.49999	1.7459	0.912015	0.439731	25.1865	6.4576
hsa-miR-573	28.921	3.12656	1.13047	0.912063	0.456655	40.3952	10.8107
hsa-miR-548as-3p	20.8684	1.90557	1.32953	0.912848	0.219686	16.5236	9.13139
hsa-miR-1283	38.7545	3.68188	1.74773	0.912969	0.456728	26.1327	9.50052
hsa-miR-1250-5p	33.7233	3.36198	1.72462	0.913023	0.31701	18.3814	9.96931
hsa-miR-15a-3p	21.4572	3.13931	1.14165	0.913214	0.226711	19.8583	14.6306
hsa-miR-5571-3p	20.8839	2.53544	1.33052	0.913528	0.244266	18.3587	12.1406
hsa-miR-4524a-3p	17.4903	0.568146	1.10849	0.914128	0.0466702	4.21025	3.24834
hsa-miR-33b-3p	24.4815	1.79575	1.24044	0.914504	0.18964	15.2881	7.33511
hsa-miR-657	21.4971	3.05302	1.14376	0.914909	0.223545	19.5447	14.202
hsa-miR-4289	17.5094	0.760004	1.1097	0.915125	0.0565999	5.10047	4.34054
hsa-miR-4714-3p	20.9306	0.78478	1.33349	0.91557	0.190323	14.2725	3.74944
hsa-miR-761	29.7199	2.73248	1.71043	0.91745	0.302424	17.6812	9.19411
hsa-miR-5691	46.7752	5.99341	1.56872	0.917756	0.452165	28.8239	12.8132
hsa-miR-376c-3p	18.598	2.26743	1.02108	0.919243	1.12116	0.143736	14.0769
hsa-miR-3909	52.1704	6.35875	1.77439	0.919348	0.43669	24.6106	12.1884
hsa-miR-6885-3p	29.3812	1.0099	1.36414	0.920008	0.140461	10.2967	3.43723
hsa-miR-2277-3p	39.1064	4.15158	1.7636	0.92126	0.468387	26.5586	10.6161
hsa-miR-4259	17.6281	1.2755	1.11722	0.921327	0.0861991	7.7155	7.23564
hsa-miR-1260a	34.0625	0.862086	1.74197	0.922205	0.272602	15.6491	2.5309
hsa-miR-3161	30.947	0.962423	1.50711	0.923988	0.316024	20.969	3.1099
hsa-miR-421	29.3006	3.61861	1.14531	0.924037	0.467677	40.834	12.35
hsa-miR-891a-3p	30.0469	2.3027	1.53953	0.924101	0.261901	17.0118	7.66368
hsa-miR-342-5p	29.3114	2.88985	1.14573	0.924376	0.460022	40.151	9.85912
hsa-miR-584-3p	30.9625	3.27387	1.50786	0.924449	0.350987	23.2772	10.5737
hsa-miR-3713	29.9473	3.90115	1.72351	0.924469	0.343748	19.9446	13.0267
hsa-miR-4509	39.2158	1.91604	1.70706	0.924721	0.308936	18.0975	4.88589
hsa-miR-597-5p	21.7481	2.78208	1.15712	0.925594	0.214595	18.5456	12.7923
hsa-miR-1202	39.2909	1.39792	1.77192	0.925605	0.435948	24.6032	3.55786
hsa-miR-4787-3p	21.1606	1.63605	1.34815	0.925631	0.212915	15.7932	7.73158
hsa-miR-1179	52.548	4.35188	1.78724	0.926001	0.409785	22.9284	8.28174
hsa-miR-569	21.7609	0.500895	1.1578	0.926137	0.157731	13.6234	2.30181
hsa-miR-211-5p	18.7393	2.25858	1.02883	0.926224	1.12967	0.143589	13.9566
hsa-miR-1255b-2-3p	30.0097	2.4508	1.72711	0.926397	0.296534	17.1694	8.1667
hsa-miR-4698	17.7512	0.972838	1.12502	0.927761	0.0686257	6.09995	5.48041
hsa-miR-3192-3p	35.1522	1.76021	1.56016	0.927888	0.186855	11.9767	5.0074
hsa-miR-3919	52.673	2.49273	1.79149	0.928205	0.3923	21.898	4.73247
hsa-miR-384	18.7808	0.857534	1.03111	0.928278	1.13218	0.086495	8.38851
hsa-miR-4324	31.1113	3.93349	1.5151	0.928892	0.36798	24.2874	12.6433
hsa-miR-4763-5p	21.2365	0.52117	1.35298	0.92895	0.189257	13.9882	2.45413
hsa-miR-503-3p	17.7783	2.08416	1.12674	0.92918	0.135492	12.0251	11.723
hsa-miR-3144-5p	31.1415	1.38174	1.51657	0.929793	0.321611	21.2064	4.43697
hsa-miR-1273c	17.802	0.729038	1.12824	0.930414	0.0552096	4.89343	4.09527
hsa-miR-5009-3p	21.2787	1.77496	1.35567	0.930798	0.21827	16.1005	8.34149
hsa-miR-4275	31.1792	1.02673	1.51841	0.93092	0.318819	20.9969	3.29298
hsa-miR-3935	31.2065	3.13538	1.51974	0.931735	0.350191	23.0428	10.0472
hsa-miR-4724-3p	21.302	0.695518	1.35716	0.931818	0.192078	14.153	3.26503
hsa-miR-519b-3p	35.6072	2.41172	1.07221	0.932093	0.0958239	8.93707	6.77312
hsa-miR-4480	17.8512	0.435515	1.13136	0.932985	0.0409898	3.62307	2.4397
hsa-miR-3124-3p	30.4085	3.77575	1.55806	0.935223	0.305651	19.6174	12.4168
hsa-miR-330-5p	21.9853	1.90831	1.16974	0.935687	0.187026	15.9887	8.67993
hsa-miR-3185	31.3457	1.99338	1.52652	0.93589	0.331106	21.6903	6.35937
hsa-miR-3944-3p	31.3607	0.907392	1.52725	0.936338	0.319775	20.9379	2.89341
hsa-miR-4462	17.9222	1.03845	1.13586	0.9367	0.072506	6.38335	5.7942
hsa-miR-6821-5p	35.4905	4.25054	1.57518	0.936819	0.254869	16.1804	11.9765
hsa-miR-3677-3p	34.6292	2.74453	1.77095	0.937549	0.307402	17.358	7.92546
hsa-miR-4488	34.9718	3.2179	1.46488	0.937907	0.261831	17.8739	9.20142
hsa-miR-181d-3p	30.4961	4.29433	1.56254	0.937918	0.323624	20.7113	14.0816
hsa-miR-4492	39.7896	4.0243	1.73204	0.938252	0.34897	20.148	10.1139
hsa-miR-3908	17.9525	0.310774	1.13778	0.938282	0.0362863	3.18922	1.73109
hsa-miR-4517	17.9588	0.118425	1.13818	0.938613	0.0313967	2.75849	0.659423
hsa-miR-6782-3p	30.5189	2.43531	1.56371	0.938619	0.268277	17.1564	7.97966
hsa-miR-6816-3p	35.5685	4.06518	1.57864	0.938877	0.249101	15.7795	11.4292
hsa-miR-129-5p	18.9981	0.44256	1.04304	0.939017	1.14528	0.0773155	7.41251
hsa-miR-548at-5p	21.4755	0.56263	1.36821	0.939408	0.191799	14.0182	2.61986
hsa-miR-6874-5p	35.5956	3.84428	1.57984	0.939593	0.242187	15.3298	10.7999
hsa-miR-6741-5p	35.5969	1.9741	1.5799	0.939626	0.19293	12.2115	5.54571
hsa-miR-607	22.101	3.18009	1.1759	0.940612	0.231427	19.6809	14.3889
hsa-miR-888-3p	39.9463	4.28454	1.80147	0.941044	0.479239	26.6026	10.7258
hsa-miR-4755-5p	35.1194	1.14204	1.47106	0.941866	0.230438	15.6647	3.25187
hsa-miR-1185-1-3p	31.5523	2.77213	1.53658	0.94206	0.346061	22.5215	8.78584
hsa-miR-4320	53.465	3.61656	1.81842	0.94216	0.407783	22.425	6.76435
hsa-miR-1226-3p	40.0499	2.22455	1.80615	0.943487	0.450999	24.9702	5.55444
hsa-miR-511-3p	30.6893	1.00876	1.57244	0.943857	0.244348	15.5394	3.28702
hsa-miR-1231	34.8646	4.01862	1.78299	0.943921	0.343588	19.2703	11.5264
hsa-miR-4999-3p	35.203	2.39918	1.47456	0.944107	0.247295	16.7707	6.81528
hsa-miR-340-3p	19.1159	0.56958	1.04951	0.944843	1.15238	0.0802013	7.64178
hsa-miR-6516-3p	30.1756	1.15324	1.40103	0.944885	0.146146	10.4314	3.82175
hsa-miR-95-3p	19.1268	2.52321	1.05011	0.945382	1.15304	0.157007	14.9515
hsa-miR-4700-3p	40.0951	4.70371	1.74534	0.945456	0.366634	21.0065	11.7314
hsa-miR-3918	18.0986	0.212525	1.14704	0.94592	0.0335465	2.92461	1.17426
hsa-miR-518d-3p	19.1472	1.56946	1.05123	0.946387	1.15427	0.113565	10.8031
hsa-miR-4738-5p	21.64	2.70087	1.37869	0.946602	0.256236	18.5855	12.4809
hsa-miR-6749-3p	30.2334	2.31477	1.40371	0.946694	0.173531	12.3623	7.65633
hsa-miR-518a-5p	34.5703	3.70721	1.42122	0.947343	0.575018	40.4596	10.7237
hsa-miR-196b-3p	40.2166	3.57675	1.81367	0.947414	0.470071	25.9183	8.89372
hsa-miR-328-3p	19.172	1.21536	1.05259	0.947614	1.15576	0.0996933	9.47124
hsa-miR-4301	18.1311	0.575115	1.1491	0.947614	0.0477062	4.15162	3.17199
hsa-miR-4687-5p	40.1958	0.878405	1.74972	0.947831	0.307286	17.562	2.18531
hsa-miR-564	30.0764	1.52252	1.17563	0.948502	0.461431	39.2495	5.06217
hsa-miR-411-5p	30.1117	3.88217	1.17702	0.949616	0.482593	41.0014	12.8926
hsa-miR-6130	48.4499	5.37443	1.62488	0.950613	0.456614	28.1014	11.0928
hsa-miR-106a-3p	30.1627	2.187	1.17901	0.951222	0.466784	39.5913	7.25068
hsa-miR-1256	54.0341	4.9278	1.83778	0.95219	0.42718	23.2443	9.11979
hsa-miR-1178-5p	30.8648	2.26265	1.77632	0.952794	0.298207	16.7879	7.33083
hsa-miR-8080	30.983	1.99088	1.58749	0.952892	0.261796	16.4911	6.42572
hsa-miR-519d-5p	36.1274	4.60586	1.60344	0.95363	0.268739	16.7601	12.7489
hsa-miR-7515	36.1651	2.62696	1.60511	0.954624	0.209975	13.0817	7.26381
hsa-miR-378c	31.9793	4.23634	1.55738	0.954809	0.383226	24.6072	13.2471
hsa-miR-548ap-5p	21.8444	0.671186	1.39171	0.955544	0.196368	14.1098	3.07257
hsa-miR-3191-5p	31.0841	4.04311	1.59267	0.956002	0.318475	19.9962	13.007
hsa-miR-4539	18.2937	0.842767	1.15941	0.956118	0.0617842	5.32894	4.60686
hsa-miR-3676-5p	40.6015	3.47297	1.76738	0.957397	0.343079	19.4117	8.55378
hsa-miR-6855-3p	30.5753	3.31527	1.41958	0.957399	0.206586	14.5526	10.843
hsa-miR-4477b	18.3299	0.999598	1.1617	0.958006	0.0705809	6.07567	5.45338
hsa-miR-6743-3p	31.15	3.87435	1.59605	0.958027	0.313315	19.6307	12.4377
hsa-miR-6875-3p	36.326	1.90455	1.61225	0.958871	0.194713	12.0771	5.24295
hsa-miR-517-5p	35.0028	2.84622	1.439	0.959197	0.573455	39.851	8.1314
hsa-miR-548ao-5p	18.3544	0.824859	1.16325	0.959286	0.0608583	5.23175	4.49408
hsa-miR-5007-5p	21.9446	1.61935	1.39809	0.959925	0.218434	15.6237	7.37927
hsa-miR-6790-3p	30.678	0.716826	1.42435	0.960617	0.142198	9.98335	2.33661
hsa-miR-3171	18.3993	0.561386	1.1661	0.961634	0.0473439	4.06003	3.05113
hsa-miR-4776-5p	21.9947	2.03717	1.40129	0.962118	0.23256	16.5962	9.26208
hsa-miR-634	22.6172	1.1012	1.20336	0.962582	0.171876	14.283	4.86886
hsa-miR-3659	25.8161	1.32224	1.30806	0.964356	0.187813	14.3581	5.12178
hsa-miR-3115	18.454	0.674918	1.16957	0.964495	0.0530192	4.53323	3.65729
hsa-miR-4295	31.2541	3.97108	1.79872	0.964812	0.355005	19.7365	12.7058
hsa-miR-6779-3p	31.3894	2.29433	1.60831	0.96539	0.271082	16.8551	7.30926
hsa-miR-3187-5p	31.4071	1.52692	1.60922	0.965935	0.256621	15.9469	4.8617
hsa-miR-526a	36.922	2.02549	1.1118	0.96651	0.0890069	8.00567	5.48587
hsa-miR-6738-3p	36.6398	3.41388	1.62618	0.967154	0.232937	14.3242	9.31743
hsa-miR-8079	36.6933	4.18698	1.62856	0.968568	0.256761	15.7662	11.4107
hsa-miR-548g-5p	31.3907	2.49862	1.80658	0.969026	0.308418	17.0719	7.95975
hsa-miR-449c-5p	35.796	3.0373	1.83062	0.96914	0.322566	17.6206	8.48502
hsa-miR-200b-5p	22.7742	3.35473	1.21171	0.969263	0.241518	19.9319	14.7304
hsa-miR-4726-3p	36.1587	1.65749	1.51459	0.969738	0.242251	15.9944	4.58394
hsa-miR-1912	25.9756	2.19144	1.31615	0.970316	0.208558	15.8461	8.43653
hsa-miR-4524a-5p	18.566	0.705191	1.17666	0.970347	0.0546882	4.64774	3.79829
hsa-miR-3679-5p	41.2012	4.01048	1.85807	0.970608	0.487156	26.2184	9.73389
hsa-miR-6796-3p	31.5772	0.84486	1.61794	0.971167	0.249512	15.4216	2.67554
hsa-miR-4536-5p	18.5851	0.611087	1.17787	0.971344	0.0499531	4.24096	3.28805
hsa-miR-1233-3p	35.8906	2.36171	1.83546	0.971701	0.308111	16.7866	6.5803
hsa-miR-2276-5p	31.0355	1.78681	1.44095	0.971811	0.162613	11.2851	5.7573
hsa-miR-199b-3p	22.8399	2.17602	1.21521	0.97206	0.200074	16.4641	9.52729
hsa-miR-21-5p	37.147	5.33905	1.11857	0.972399	0.173495	15.5104	14.3728
hsa-miR-4746-5p	36.2624	3.67559	1.51894	0.97252	0.279068	18.3725	10.1361
hsa-miR-548a-3p	26.0375	2.88281	1.31928	0.972626	0.229459	17.3927	11.0718
hsa-miR-96-5p	19.685	1.20437	1.08075	0.97297	1.18669	0.100778	9.32477
hsa-miR-25-5p	26.0502	1.86194	1.31992	0.973102	0.200615	15.199	7.1475
hsa-miR-2115-5p	55.2267	5.28875	1.87835	0.973206	0.440044	23.4272	9.57642
hsa-miR-146b-5p	35.5166	5.17206	1.46012	0.973277	0.608022	41.6419	14.5624
hsa-miR-4777-5p	22.2521	1.79229	1.41768	0.973375	0.226173	15.9537	8.05448
hsa-miR-4292	18.6415	0.649955	1.18145	0.974293	0.0519445	4.39669	3.48661
hsa-miR-4754	36.3497	3.33547	1.5226	0.974862	0.271948	17.8608	9.17605
hsa-miR-1251-5p	41.3899	3.76398	1.86658	0.975054	0.48508	25.9876	9.09396
hsa-miR-3127-5p	31.5859	2.65687	1.81782	0.975055	0.31425	17.2872	8.41157
hsa-miR-124-3p	37.2485	1.14602	1.12163	0.975058	0.0739443	6.59257	3.07668
hsa-miR-4744	22.3087	1.4013	1.42129	0.975852	0.215129	15.1362	6.28143
hsa-miR-4737	22.3152	1.44293	1.42171	0.976137	0.216294	15.2137	6.46613
hsa-miR-3189-3p	31.6224	2.0315	1.81992	0.97618	0.29869	16.4123	6.42425
hsa-miR-4469	18.6786	1.02716	1.1838	0.976232	0.0724101	6.11676	5.49912
hsa-miR-7-5p	37.2966	5.20011	1.12308	0.976315	0.169727	15.1126	13.9426
hsa-miR-1908-3p	31.7458	2.9981	1.62658	0.976352	0.290906	17.8846	9.44407
hsa-miR-338-3p	19.7741	1.34527	1.08565	0.977374	1.19206	0.106261	9.78784
hsa-miR-4308	55.4824	5.53359	1.88704	0.977712	0.445197	23.5923	9.97359
hsa-miR-26b-3p	22.9811	1.27679	1.22272	0.97807	0.17768	14.5315	5.5558
hsa-miR-1268b	18.7261	0.674623	1.18681	0.978717	0.0532785	4.48921	3.60257
hsa-miR-4481	18.7281	0.486978	1.18693	0.978817	0.044309	3.73307	2.60026
hsa-miR-30e-5p	19.8095	2.57578	1.08759	0.979124	1.19419	0.160798	14.7848
hsa-miR-5192	36.5468	3.39449	1.53085	0.980148	0.274308	17.9186	9.28805
hsa-miR-6738-5p	31.3076	4.28654	1.45358	0.980329	0.243955	16.783	13.6917
hsa-miR-625-5p	23.0441	0.615826	1.22607	0.980334	0.16786	13.6908	2.67238
hsa-miR-4650-3p	18.7612	0.869227	1.18903	0.98055	0.063633	5.35165	4.63311
hsa-miR-4516	18.7616	0.972091	1.18906	0.980568	0.0693539	5.83269	5.18129
hsa-miR-654-3p	23.0402	2.01931	1.22587	0.980583	0.196563	16.0347	8.76429
hsa-miR-324-5p	19.8472	2.44628	1.08966	0.980985	1.19646	0.154654	14.1929
hsa-miR-192-5p	19.8489	0.903284	1.08976	0.981072	1.19657	0.0913241	8.38024
hsa-miR-30c-1-3p	31.1262	2.50906	1.21667	0.981608	0.483597	39.7477	8.06093
hsa-miR-1307-5p	32.8796	1.61483	1.60122	0.98169	0.341232	21.3107	4.91134
hsa-miR-588	23.0671	1.43923	1.2273	0.98173	0.181718	14.8063	6.23932
hsa-miR-1197	26.3188	2.57256	1.33353	0.983135	0.221329	16.5972	9.77462
hsa-miR-345-3p	18.8191	0.748165	1.19271	0.983577	0.0571746	4.79369	3.97555
hsa-miR-6784-5p	31.4205	3.72996	1.45882	0.983865	0.223696	15.334	11.8711
hsa-miR-5697	22.4929	1.9418	1.43303	0.983911	0.232917	16.2535	8.63295
hsa-miR-4272	31.8812	2.8261	1.83481	0.984168	0.321313	17.512	8.86447
hsa-miR-548y	18.8359	0.403791	1.19377	0.984455	0.0409552	3.43075	2.14373
hsa-miR-409-3p	19.9219	2.49229	1.09376	0.984679	1.20097	0.156994	14.3536
hsa-miR-3196	55.9035	1.32272	1.90136	0.985132	0.409003	21.511	2.36607
hsa-miR-655-3p	26.3731	2.74561	1.33629	0.985165	0.226895	16.9795	10.4106
hsa-miR-3939	55.9226	5.94531	1.90201	0.985468	0.454159	23.8778	10.6313
hsa-miR-3162-5p	18.8625	1.76253	1.19545	0.985843	0.116203	9.72045	9.34413
hsa-miR-3925-3p	18.8627	0.194917	1.19547	0.985853	0.034321	2.87093	1.03335
hsa-miR-3662	36.4505	4.5658	1.86409	0.986858	0.370664	19.8844	12.526
hsa-miR-4439	41.8582	1.42586	1.82208	0.98703	0.323517	17.7553	3.40641
hsa-miR-3927-5p	41.8693	5.5223	1.82256	0.987291	0.398308	21.8543	13.1894
hsa-miR-4663	18.9003	0.371649	1.19785	0.987819	0.0398022	3.32281	1.96637
hsa-miR-1263	41.9391	6.05682	1.89134	0.98799	0.535363	28.306	14.4419
hsa-miR-527	19.9933	2.29269	1.09768	0.98821	1.20528	0.147685	13.4543
hsa-miR-1539	36.5026	3.29542	1.86675	0.988269	0.333931	17.8883	9.0279
hsa-miR-938	36.5188	4.55838	1.86758	0.988707	0.370844	19.8569	12.4823
hsa-miR-4453	18.9335	1.08592	1.19996	0.989555	0.0759579	6.33006	5.73544
hsa-miR-18a-5p	20.0523	0.485676	1.10092	0.991126	1.20883	0.0819319	7.44211
hsa-miR-4490	42.0327	3.22923	1.82968	0.991145	0.348443	19.0439	7.68265
hsa-miR-4534	42.0502	5.52858	1.83044	0.991557	0.399568	21.829	13.1476
hsa-miR-4455	42.0763	3.33108	1.83158	0.992172	0.350556	19.1396	7.91677
hsa-miR-5586-3p	22.6925	0.726268	1.44574	0.99264	0.204403	14.1382	3.20048
hsa-miR-2054	36.6805	3.28484	1.87585	0.993085	0.334873	17.8518	8.95528
hsa-miR-146a-3p	26.5915	0.916005	1.34735	0.993321	0.186592	13.8488	3.44473
hsa-miR-454-3p	23.3581	2.17671	1.24278	0.994112	0.203125	16.3444	9.31886
hsa-miR-452-5p	36.2796	3.28398	1.49149	0.994186	0.597326	40.0489	9.05186
hsa-miR-4800-3p	37.096	4.44524	1.55386	0.994877	0.302266	19.4526	11.9831
hsa-miR-498	20.1292	2.35609	1.10514	0.994924	1.21347	0.150933	13.6573
hsa-miR-885-5p	36.7749	1.48454	1.88068	0.995642	0.300194	15.962	4.03683
hsa-miR-204-3p	32.261	3.9672	1.85667	0.995895	0.361605	19.476	12.2972
hsa-miR-6886-5p	32.4	2.43551	1.66009	0.996471	0.281323	16.9462	7.51702
hsa-miR-876-5p	36.817	5.05919	1.88283	0.996781	0.389212	20.6716	13.7415
hsa-miR-4743-5p	22.7873	1.03904	1.45178	0.996788	0.210603	14.5065	4.55973
hsa-miR-1287-3p	32.4237	3.0904	1.66131	0.997201	0.297886	17.9308	9.53131
hsa-miR-425-3p	38.1152	4.67271	1.14773	0.997745	0.155808	13.5753	12.2594
hsa-miR-889-3p	26.7199	2.62092	1.35386	0.998117	0.224975	16.6174	9.80886
hsa-miR-6872-3p	31.879	2.99736	1.48011	0.998224	0.200013	13.5133	9.40229
hsa-miR-3151-3p	32.467	2.35297	1.66353	0.998533	0.279943	16.8283	7.24726
hsa-miR-3065-3p	19.1083	0.720459	1.21103	0.998688	0.0560098	4.62498	3.7704
hsa-miR-32-3p	31.6699	3.16414	1.23792	0.998754	0.49744	40.1836	9.991
hsa-miR-4319	19.1152	1.04348	1.21147	0.999048	0.0736648	6.08063	5.4589
hsa-miR-1227-5p	33.4862	2.19705	1.63076	0.999802	0.354695	21.7502	6.56105
hsa-miR-548at-3p	22.8607	0.608738	1.45646	1	0.204288	14.0263	2.66281
hsa-miR-4715-3p	37.287	1.13835	1.56186	1	0.244035	15.6246	3.05292
hsa-miR-92a-3p	20.2319	1.54701	1.11078	1	1.21966	0.115428	10.3916
hsa-miR-3138	19.1334	1.57695	1.21262	1	0.105088	8.6662	8.24188
hsa-miR-4315	33.4929	4.40935	1.63109	1	0.400645	24.5631	13.165
hsa-miR-942-3p	31.9358	4.51482	1.48275	1	0.254268	17.1484	14.1372
hsa-miR-6746-3p	37.8841	5.17568	1.68141	1	0.293652	17.4646	13.6619
hsa-miR-3162-3p	50.967	6.11326	1.7093	1	0.486627	28.4694	11.9945
hsa-miR-4510	42.4082	6.30285	1.84603	1	0.422791	22.9028	14.8623
hsa-miR-513c-5p	56.7472	7.34053	1.93006	1	0.482303	24.9891	12.9355
hsa-miR-429	36.5575	3.79393	1.50292	1.0018	0.606717	40.3693	10.378
hsa-miR-548al	19.1683	0.403262	1.21484	1.00183	0.0413766	3.40593	2.10379
hsa-miR-26a-5p	20.2817	2.1064	1.11352	1.00246	1.22266	0.139693	12.5452
hsa-miR-182-5p	20.2834	1.053	1.11361	1.00255	1.22276	0.0973816	8.74469
hsa-miR-142-5p	38.3072	3.15542	1.15351	1.00277	0.116411	10.0919	8.23716
hsa-miR-4293	33.6053	4.86929	1.63656	1.00336	0.414013	25.2977	14.4896
hsa-miR-215-5p	38.3308	3.42332	1.15422	1.00339	0.123106	10.6658	8.931
hsa-miR-4750-3p	22.9429	2.28045	1.4617	1.0036	0.248249	16.9836	9.93964
hsa-miR-613	26.8727	2.22056	1.3616	1.00383	0.214513	15.7545	8.26325
hsa-miR-4471	42.5848	2.88658	1.85371	1.00416	0.346597	18.6975	6.77843
hsa-miR-6777-5p	38.1229	0.77334	1.69201	1.0063	0.187257	11.0672	2.02855
hsa-miR-30c-5p	20.3709	2.20535	1.11841	1.00687	1.22804	0.14441	12.912
hsa-miR-328-5p	38.1569	4.23146	1.69352	1.0072	0.263094	15.5353	11.0896
hsa-miR-5708	23.0298	1.31064	1.46723	1.00739	0.21863	14.9008	5.69107
hsa-miR-6801-3p	38.1693	3.36198	1.69407	1.00753	0.237139	13.9982	8.80808
hsa-miR-3654	42.7716	3.65201	1.92889	1.0076	0.497624	25.7985	8.53839
hsa-miR-526b-3p	38.497	5.21646	1.15922	1.00774	0.171003	14.7515	13.5503
hsa-miR-3674	42.7957	2.07765	1.92998	1.00817	0.479096	24.8239	4.85482
hsa-miR-4708-5p	42.777	5.4182	1.86208	1.0087	0.401139	21.5425	12.6661
hsa-miR-1180-3p	27.0073	3.75344	1.36842	1.00885	0.264312	19.3151	13.8979
hsa-miR-5189-5p	42.7951	3.41536	1.86286	1.00912	0.357039	19.1661	7.98073
hsa-miR-92b-3p	27.0187	0.937175	1.36899	1.00928	0.189671	13.8548	3.46862
hsa-miR-3166	32.72	2.54734	1.88309	1.01006	0.31996	16.9913	7.78526
hsa-miR-5088-5p	32.8698	3.10764	1.68416	1.01092	0.301298	17.89	9.45439
hsa-miR-10b-3p	27.0919	1.63723	1.37271	1.01201	0.201953	14.712	6.04322
hsa-miR-6503-3p	51.5868	2.99404	1.73008	1.01216	0.457843	26.4636	5.80389
hsa-miR-1271-5p	37.4007	5.44818	1.91268	1.01258	0.406052	21.2294	14.5671
hsa-miR-29b-2-5p	32.1199	3.86595	1.25551	1.01295	0.511498	40.7402	12.036
hsa-miR-212-3p	20.5121	1.19525	1.12616	1.01385	1.23655	0.10289	9.13637
hsa-miR-576-5p	27.1481	0.819676	1.37555	1.01411	0.189126	13.7492	3.01928
hsa-miR-5787	51.6927	4.29377	1.73363	1.01424	0.470206	27.1226	8.30634
hsa-miR-1255b-5p	37.4736	4.26934	1.91641	1.01456	0.367776	19.1908	11.3929
hsa-miR-596	23.8493	3.22611	1.26892	1.01502	0.241854	19.0599	13.527
hsa-miR-6809-3p	33.0304	0.596974	1.69239	1.01586	0.25885	15.2949	1.80735
hsa-miR-760	57.6614	7.74878	1.96115	1.01611	0.495251	25.2531	13.4384
hsa-miR-3605-5p	37.5458	2.01455	1.9201	1.01651	0.313911	16.3486	5.36558
hsa-miR-6893-3p	38.5234	2.44842	1.70979	1.01688	0.215434	12.6	6.35565
hsa-miR-4499	43.149	6.00793	1.87827	1.01747	0.418951	22.3051	13.9237
hsa-miR-4329	32.9607	2.25484	1.89694	1.01749	0.31451	16.5799	6.841
hsa-miR-644a	23.9192	1.81865	1.27263	1.01799	0.196377	15.4308	7.60333
hsa-miR-367-5p	23.9212	3.37439	1.27274	1.01808	0.247869	19.4753	14.1063
hsa-miR-4778-3p	37.9684	2.52359	1.5904	1.01827	0.265643	16.7029	6.64656
hsa-miR-4792	23.309	1.37192	1.48502	1.01961	0.222401	14.9763	5.88577
hsa-miR-4260	57.8794	2.78936	1.96857	1.01995	0.431449	21.9169	4.81926
hsa-miR-2355-3p	33.0517	4.07666	1.90218	1.0203	0.370912	19.4994	12.3342
hsa-miR-4753-5p	23.331	1.25645	1.48642	1.02057	0.219794	14.7868	5.38533
hsa-miR-6513-5p	52.0196	3.5037	1.7446	1.02065	0.465518	26.6834	6.73534
hsa-miR-1913	37.7057	5.40273	1.92828	1.02084	0.406223	21.0666	14.3287
hsa-miR-5586-5p	23.3468	1.43768	1.48743	1.02126	0.224383	15.0853	6.15792
hsa-miR-3670	37.7278	4.99454	1.92941	1.02144	0.392456	20.3407	13.2384
hsa-miR-8070	33.232	3.13982	1.70272	1.02206	0.304562	17.8868	9.44818
hsa-miR-4725-3p	23.3907	1.58694	1.49022	1.02318	0.228775	15.3517	6.78449
hsa-miR-4651	19.5913	2.49988	1.24164	1.02394	0.161888	13.0382	12.7601
hsa-miR-3978	19.5918	0.34134	1.24168	1.02396	0.0396753	3.1953	1.74226
hsa-miR-6726-5p	32.7042	3.05758	1.51843	1.02406	0.20463	13.4765	9.3492
hsa-miR-539-3p	58.1186	5.43498	1.9767	1.02417	0.461287	23.3362	9.35153
hsa-miR-615-3p	37.3861	5.49036	1.53698	1.02451	0.640691	41.6851	14.6856
hsa-miR-4690-3p	19.6396	0.130459	1.2447	1.02646	0.0343495	2.75966	0.664268
hsa-miR-208a-3p	37.4655	1.69734	1.54024	1.02668	0.604926	39.2747	4.53041
hsa-miR-619-5p	38.8952	2.60742	1.72628	1.02669	0.220604	12.7791	6.70371
hsa-miR-369-3p	20.7744	2.38984	1.14056	1.02681	1.25236	0.15381	13.4854
hsa-miR-8067	33.4046	4.0526	1.71157	1.02737	0.332701	19.4384	12.1319
hsa-miR-375	20.8372	1.11828	1.14401	1.02992	1.25615	0.101244	8.84988
hsa-miR-4691-5p	19.7091	1.71279	1.24911	1.03009	0.113591	9.09377	8.69035
hsa-miR-5008-3p	19.7268	1.26276	1.25023	1.03102	0.0867543	6.93905	6.40125
hsa-miR-4478	43.7388	4.27267	1.90394	1.03137	0.380348	19.9768	9.7686
hsa-miR-4533	19.7513	0.878929	1.25178	1.0323	0.0650166	5.19392	4.44998
hsa-miR-3934-3p	43.7896	6.03531	1.90616	1.03257	0.423496	22.2173	13.7825
hsa-miR-1207-5p	38.146	2.93039	1.9508	1.03276	0.336479	17.2483	7.68204
hsa-miR-6735-5p	32.9844	2.40689	1.53144	1.03284	0.185963	12.1431	7.29705
hsa-miR-6871-3p	39.1586	5.06931	1.73797	1.03364	0.293895	16.9102	12.9456
hsa-miR-4261	19.7941	1.29904	1.2545	1.03453	0.0889229	7.08834	6.56278
hsa-miR-3929	33.5329	2.44397	1.92987	1.03516	0.323627	16.7694	7.28828
hsa-miR-4265	58.7843	4.90063	1.99934	1.0359	0.458816	22.9483	8.33663
hsa-miR-874-5p	39.2489	5.85599	1.74198	1.03603	0.321667	18.4656	14.9202
hsa-miR-20b-3p	27.7425	2.63501	1.40567	1.03632	0.231034	16.4358	9.4981
hsa-miR-3135b	19.8346	1.6184	1.25707	1.03665	0.107955	8.58785	8.15946
hsa-miR-148b-5p	27.7534	2.35773	1.40622	1.03672	0.223272	15.8774	8.4953
hsa-miR-6746-5p	33.7249	2.75218	1.72798	1.03722	0.297927	17.2414	8.16066
hsa-miR-563	32.9171	4.11955	1.28667	1.03809	0.526046	40.8843	12.515
hsa-miR-3201	34.8066	4.28268	1.69506	1.03922	0.408725	24.1126	12.3042
hsa-miR-150-3p	27.8238	2.02144	1.40979	1.03935	0.215059	15.2547	7.26515
hsa-miR-652-3p	27.8453	1.65958	1.41088	1.04016	0.207089	14.678	5.96
hsa-let-7a-3p	27.8532	1.78307	1.41128	1.04045	0.209756	14.8628	6.40164
hsa-miR-599	33.028	3.91703	1.29101	1.04158	0.525291	40.6885	11.8597
hsa-miR-127-5p	33.0539	3.01891	1.29202	1.0424	0.516536	39.9789	9.1333
hsa-miR-1234-5p	19.9591	0.15557	1.26496	1.04316	0.0352875	2.78962	0.779441
hsa-miR-6789-3p	39.5541	3.12674	1.75553	1.04408	0.236088	13.4482	7.90496
hsa-miR-5008-5p	19.9808	0.305054	1.26633	1.04429	0.0390419	3.08308	1.52674
hsa-miR-3193	19.9925	1.79459	1.26707	1.0449	0.118692	9.36745	8.97634
hsa-miR-320b	59.3103	7.75623	2.01723	1.04517	0.505575	25.0628	13.0774
hsa-miR-524-5p	38.1452	5.50891	1.56818	1.04531	0.652363	41.5999	14.4419
hsa-miR-3612	59.3271	5.55824	2.01781	1.04546	0.471019	23.3431	9.3688
hsa-miR-8066	39.6137	4.36872	1.75817	1.04566	0.27237	15.4916	11.0283
hsa-miR-4468	20.0096	0.963715	1.26815	1.0458	0.0698876	5.51098	4.81626
hsa-miR-4769-5p	23.9223	0.81096	1.5241	1.04644	0.216152	14.1823	3.38997
hsa-miR-4489	20.0287	1.31635	1.26936	1.04679	0.090089	7.09719	6.57234
hsa-miR-6879-5p	33.4455	4.2888	1.55284	1.04727	0.249734	16.0824	12.8233
hsa-miR-5680	23.9704	2.48701	1.52716	1.04854	0.263316	17.2422	10.3753
hsa-miR-106a-5p	21.2324	2.47199	1.16571	1.04945	1.27997	0.158583	13.6039
hsa-miR-561-5p	20.0802	0.413958	1.27263	1.04949	0.0430148	3.37999	2.06152
hsa-miR-548j-3p	33.5185	2.32658	1.55623	1.04956	0.1857	11.9326	6.94119
hsa-miR-3163	20.0884	0.239296	1.27315	1.04992	0.0373219	2.93146	1.19121
hsa-miR-1288-5p	39.7812	2.05745	1.76561	1.05008	0.212692	12.0464	5.1719
hsa-miR-1247-5p	28.1187	4.06161	1.42473	1.05037	0.280845	19.7121	14.4445
hsa-miR-1260b	34.0304	2.86673	1.95851	1.05052	0.338689	17.2933	8.42403
hsa-miR-6742-3p	34.1653	0.775321	1.75055	1.05077	0.26882	15.3564	2.26932
hsa-miR-3687	44.6936	6.18374	2.01557	1.05288	0.564391	28.0016	13.8359
hsa-miR-3663-5p	44.6938	3.80212	2.01557	1.05289	0.519779	25.7881	8.50704
hsa-miR-584-5p	33.3972	2.53313	1.30544	1.05323	0.517656	39.6539	7.58486
hsa-miR-1284	59.8633	2.87514	2.03604	1.05491	0.446164	21.9133	4.80285
hsa-miR-300	59.8694	4.16286	2.03625	1.05502	0.457805	22.4827	6.95324
hsa-miR-181b-5p	21.3481	2.21315	1.17206	1.05517	1.28695	0.146856	12.5297
hsa-miR-3617-3p	20.1928	0.517304	1.27977	1.05537	0.0474332	3.7064	2.56182
hsa-miR-570-5p	20.1932	1.73454	1.27979	1.05539	0.115151	8.99763	8.5897
hsa-let-7c-3p	33.7421	3.15854	1.56661	1.05656	0.211251	13.4846	9.36086
hsa-miR-4697-5p	20.2179	1.6641	1.28135	1.05668	0.11091	8.65569	8.23082
hsa-miR-2117	28.2889	2.4864	1.43335	1.05673	0.229862	16.0367	8.78934
hsa-miR-7843-5p	33.7645	4.01844	1.56766	1.05726	0.240751	15.3574	11.9014
hsa-miR-602	33.5316	3.6082	1.31069	1.05747	0.529281	40.3818	10.7606
hsa-miR-5706	24.192	1.65942	1.54128	1.05823	0.237125	15.385	6.8594
hsa-miR-3653-3p	39.092	4.47603	1.99918	1.05837	0.384337	19.2248	11.45
hsa-miR-3924	35.4746	3.09733	1.7276	1.05917	0.388712	22.5002	8.73112
hsa-miR-8078	33.8385	3.88547	1.57109	1.05958	0.236214	15.0351	11.4824
hsa-miR-4267	34.3422	2.60745	1.97645	1.06014	0.334095	16.9038	7.59255
hsa-miR-211-3p	35.5208	3.91671	1.72985	1.06055	0.406278	23.4864	11.0265
hsa-miR-3190-3p	34.5198	4.63892	1.76871	1.06167	0.358686	20.2795	13.4384
hsa-miR-8052	40.2528	4.66301	1.78654	1.06253	0.283921	15.8922	11.5843
hsa-miR-4653-3p	45.0904	4.05579	1.96278	1.06325	0.384903	19.6101	8.9948
hsa-miR-4283	34.4525	4.90216	1.9828	1.06355	0.411424	20.7497	14.2287
hsa-miR-34a-5p	38.8187	4.30481	1.59587	1.06377	0.647256	40.5581	11.0895
hsa-miR-6068	54.2193	6.04525	1.81837	1.06381	0.511396	28.1239	11.1496
hsa-miR-4264	20.3571	0.355262	1.29018	1.06396	0.0412454	3.19687	1.74515
hsa-miR-4649-3p	24.3231	1.97964	1.54963	1.06397	0.247887	15.9965	8.13892
hsa-miR-548e-3p	45.1647	2.24118	2.03681	1.06398	0.506049	24.8451	4.96224
hsa-miR-4305	35.7121	1.58519	1.73916	1.06626	0.36882	21.2068	4.43881
hsa-miR-548au-3p	39.7654	4.55525	1.66567	1.06647	0.318676	19.132	11.4553
hsa-miR-4532	20.4074	0.555401	1.29337	1.06659	0.0493879	3.81856	2.72157
hsa-miR-6802-5p	34.1056	3.64192	1.58349	1.06794	0.228503	14.4304	10.6784
hsa-miR-219b-5p	20.4403	0.0493248	1.29545	1.0683	0.0348393	2.68937	0.241312
hsa-miR-372-3p	40.8144	4.26674	1.22901	1.0684	0.147113	11.9701	10.454
hsa-miR-378d	20.4482	0.363045	1.29595	1.06872	0.0416455	3.21351	1.77544
hsa-miR-4447	20.462	1.30116	1.29683	1.06944	0.089481	6.9	6.35889
hsa-miR-154-5p	40.864	3.72948	1.2305	1.0697	0.133264	10.8301	9.12656
hsa-miR-4279	20.4683	1.62711	1.29722	1.06977	0.108818	8.38855	7.94943
hsa-miR-130a-5p	25.1821	1.30976	1.33983	1.07174	0.192931	14.3996	5.20113
hsa-miR-147a	40.9598	1.60369	1.23339	1.07221	0.0866233	7.02321	3.91528
hsa-miR-532-5p	25.2064	3.59158	1.34112	1.07278	0.262573	19.5786	14.2487
hsa-miR-4645-5p	45.498	5.30517	1.98052	1.07286	0.415253	20.9669	11.6602
hsa-miR-4648	34.7548	1.91968	2.00019	1.07288	0.321653	16.0811	5.5235
hsa-miR-3145-3p	20.534	1.57596	1.30139	1.07321	0.105788	8.12883	7.67485
hsa-miR-3620-3p	39.6644	4.33822	2.02845	1.07387	0.383862	18.9239	10.9373
hsa-miR-3680-3p	45.5869	6.82936	2.05585	1.07392	0.58766	28.5847	14.981
hsa-miR-181a-5p	21.7283	1.17708	1.19294	1.07396	1.30987	0.10594	8.88063
hsa-miR-7846-3p	34.3493	2.75345	1.59481	1.07557	0.200758	12.5883	8.01601
hsa-miR-744-3p	61.0746	5.61072	2.07724	1.07626	0.483386	23.2706	9.18667
hsa-miR-660-3p	20.6034	1.22797	1.30579	1.07683	0.0853233	6.53423	5.96001
hsa-miR-380-5p	41.1402	6.06954	1.23882	1.07693	0.196522	15.8637	14.7533
hsa-miR-3173-3p	20.6112	1.09779	1.30628	1.07724	0.0778775	5.96176	5.32618
hsa-miR-1281	45.7314	2.99062	2.06237	1.07733	0.519873	25.2076	6.53955
hsa-miR-3691-5p	61.147	4.95876	2.0797	1.07753	0.475562	22.8668	8.10956
hsa-miR-6894-5p	35.0506	0.627137	1.7959	1.07799	0.274644	15.2928	1.78923
hsa-miR-4652-5p	45.7901	2.24826	1.99324	1.07974	0.360856	18.104	4.90993
hsa-miR-616-3p	25.3764	1.66056	1.35017	1.08001	0.201676	14.9371	6.54371
hsa-miR-4706	20.6818	2.33445	1.31075	1.08093	0.15206	11.6009	11.2875
hsa-miR-935	28.9378	3.89797	1.46623	1.08097	0.278726	19.0097	13.4702
hsa-miR-3132	20.6827	1.56538	1.31081	1.08097	0.105239	8.02855	7.56857
hsa-miR-718	28.9411	2.88806	1.4664	1.08109	0.245159	16.7184	9.97909
hsa-miR-6722-5p	55.1188	2.56068	1.84854	1.08146	0.484945	26.234	4.64575
hsa-miR-6850-3p	35.1902	2.11791	1.80305	1.08228	0.294561	16.3368	6.01846
hsa-miR-4633-5p	20.7201	1.49963	1.31318	1.08293	0.101343	7.71731	7.23758
hsa-miR-4756-5p	24.7704	0.686761	1.57813	1.08353	0.221688	14.0475	2.77251
hsa-miR-1297	46.0009	4.73589	2.07452	1.08368	0.548337	26.432	10.2952
hsa-miR-4728-3p	24.7931	1.16603	1.57957	1.08453	0.229862	14.5522	4.70305
hsa-miR-378a-5p	21.9449	2.16249	1.20483	1.08467	1.32292	0.14589	12.1088
hsa-miR-3619-5p	61.6399	2.54508	2.09646	1.08622	0.456517	21.7756	4.12896
hsa-miR-548ap-3p	24.8325	3.38935	1.58208	1.08625	0.306752	19.3891	13.6489
hsa-miR-3591-3p	24.8425	2.45497	1.58272	1.08669	0.268272	16.95	9.88216
hsa-miR-431-3p	25.554	1.42962	1.35962	1.08757	0.197775	14.5463	5.5945
hsa-miR-6786-5p	35.3629	4.73285	1.81191	1.0876	0.366789	20.2433	13.3836
hsa-miR-19b-2-5p	34.4919	3.24277	1.34823	1.08775	0.539845	40.0411	9.40155
hsa-miR-4276	35.2538	3.3572	2.02891	1.08828	0.36225	17.8544	9.52295
hsa-miR-3141	35.2655	2.4808	2.02959	1.08864	0.338143	16.6607	7.03464
hsa-let-7b-3p	25.5852	1.9054	1.36127	1.0889	0.209016	15.3545	7.4473
hsa-miR-1288-3p	29.1721	3.0715	1.47811	1.08972	0.252051	17.0523	10.5289
hsa-miR-5190	24.9246	3.14531	1.58795	1.09028	0.296609	18.6787	12.6193
hsa-miR-642a-5p	29.2025	1.20043	1.47965	1.09086	0.207584	14.0293	4.11069
hsa-miR-548bb-3p	41.3354	3.46538	1.83459	1.0911	0.251981	13.735	8.38356
hsa-miR-5087	20.882	0.778149	1.32344	1.09139	0.0607352	4.58919	3.72642
hsa-miR-875-5p	40.3125	3.88671	2.0616	1.09142	0.375327	18.2057	9.64145
hsa-miR-4685-3p	24.9748	1.80135	1.59115	1.09247	0.247355	15.5457	7.21269
hsa-miR-2053	40.3659	1.5489	2.06432	1.09286	0.328489	15.9127	3.83716
hsa-miR-4252	36.6067	0.280269	1.78273	1.09297	0.369938	20.7512	0.765621
hsa-miR-4804-5p	24.9864	3.50808	1.59189	1.09299	0.313068	19.6664	14.0399
hsa-miR-4436a	20.9159	2.49901	1.32559	1.09317	0.162312	12.2445	11.9479
hsa-miR-652-5p	20.9391	1.4711	1.32706	1.09438	0.0997802	7.51886	7.02559
hsa-miR-5047	25.056	0.577199	1.59632	1.09603	0.222887	13.9626	2.30364
hsa-miR-4736	25.0725	2.92478	1.59738	1.09675	0.288292	18.0479	11.6653
hsa-miR-181c-5p	22.2032	2.07922	1.21901	1.09743	1.33849	0.142792	11.7138
hsa-miR-3922-5p	21.0044	0.353604	1.3312	1.09779	0.0421143	3.16363	1.68347
hsa-miR-27b-3p	22.2209	1.42643	1.21998	1.09831	1.33956	0.116204	9.52502
hsa-miR-3126-5p	35.584	4.00403	2.04792	1.09847	0.385698	18.8337	11.2523
hsa-miR-548ay-3p	55.9876	3.77882	1.87768	1.09851	0.501094	26.6869	6.74939
hsa-miR-26a-2-3p	29.4112	1.57498	1.49022	1.09865	0.215232	14.443	5.35503
hsa-miR-4668-5p	21.0212	1.5794	1.33227	1.09867	0.106269	7.97653	7.51336
hsa-miR-520c-5p	29.4657	1.58106	1.49298	1.10069	0.21569	14.447	5.36577
hsa-miR-2052	40.6557	4.24188	2.07915	1.10071	0.387498	18.6373	10.4337
hsa-miR-5589-3p	25.183	0.127829	1.60442	1.10158	0.221098	13.7806	0.507602
hsa-let-7a-5p	22.2983	2.81663	1.22423	1.10214	1.34423	0.177017	14.4594
hsa-miR-891b	40.7252	4.01269	2.0827	1.10259	0.381522	18.3186	9.85307
hsa-miR-6508-3p	56.2038	1.82884	1.88493	1.10275	0.490525	26.0236	3.25393
hsa-miR-3194-5p	21.1101	0.36429	1.3379	1.10331	0.0426292	3.18628	1.72567
hsa-miR-296-5p	40.3006	3.78688	1.6568	1.10438	0.664844	40.1283	9.39658
hsa-miR-6794-5p	41.8954	5.40172	1.85944	1.10588	0.313693	16.8703	12.8934
hsa-miR-3168	37.1168	1.02498	1.80757	1.1082	0.378146	20.9201	2.7615
hsa-miR-4684-5p	21.2143	1.02638	1.34451	1.10876	0.0743528	5.53012	4.83815
hsa-miR-3120-3p	35.9539	4.12851	2.0692	1.10989	0.392575	18.9723	11.4828
hsa-miR-6771-5p	36.1001	4.24349	1.84968	1.11027	0.355236	19.2053	11.7548
hsa-miR-505-3p	42.4233	1.0945	1.27745	1.11052	0.0814493	6.37591	2.57995
hsa-miR-302a-3p	22.4763	2.25083	1.23401	1.11094	1.35496	0.151035	12.2394
hsa-miR-491-5p	42.4402	1.05795	1.27796	1.11096	0.0810374	6.34114	2.4928
hsa-miR-4296	35.992	4.24671	2.0714	1.11107	0.39699	19.1653	11.799
hsa-miR-3936	37.2202	3.53941	1.81261	1.11129	0.413518	22.8135	9.50937
hsa-miR-30d-5p	22.5354	2.23447	1.23725	1.11386	1.35852	0.150433	12.1587
hsa-miR-4662b	47.2656	2.97342	2.05747	1.11454	0.381172	18.5263	6.29088
hsa-miR-4725-5p	41.6337	3.72912	1.74393	1.11657	0.309535	17.7493	8.95699
hsa-miR-4428	21.3673	1.29723	1.3542	1.11675	0.089861	6.63573	6.07112
hsa-miR-6794-3p	36.3342	5.45298	1.86167	1.11747	0.397503	21.3519	15.0078
hsa-miR-4482-5p	47.4748	0.612521	2.06657	1.11947	0.361097	17.4732	1.2902
hsa-miR-5690	25.6298	3.03053	1.63288	1.12113	0.296385	18.151	11.8242
hsa-miR-1276	63.6629	5.58047	2.16527	1.12187	0.500343	23.1076	8.76566
hsa-miR-1245a	63.6825	3.24697	2.16594	1.12221	0.476075	21.9801	5.09868
hsa-miR-3189-5p	36.5043	4.4941	1.87039	1.1227	0.365675	19.5508	12.3112
hsa-miR-6858-3p	42.5579	4.71398	1.88885	1.12337	0.293263	15.5261	11.0766
hsa-miR-3618	63.7734	0.602869	2.16903	1.12382	0.464203	21.4014	0.94533
hsa-miR-1301-5p	36.5485	2.81663	1.87265	1.12406	0.318933	17.0311	7.70655
hsa-miR-4642	21.5206	0.91154	1.36391	1.12477	0.0683529	5.01152	4.23567
hsa-miR-371a-5p	30.1158	1.67997	1.52592	1.12497	0.221674	14.5273	5.57836
hsa-miR-3188	36.5223	2.17759	2.10192	1.12744	0.34129	16.2371	5.96237
hsa-miR-6758-3p	42.7635	3.29468	1.89797	1.1288	0.253025	13.3314	7.70442
hsa-miR-505-5p	35.8058	2.74459	1.39959	1.12919	0.555207	39.6693	7.66521
hsa-miR-6893-5p	42.8154	5.88018	1.90027	1.13017	0.332946	17.521	13.7338
hsa-miR-376a-2-5p	37.8591	2.21094	1.84372	1.13036	0.397205	21.5437	5.83991
hsa-miR-8055	42.8229	4.8926	1.90061	1.13037	0.299852	15.7766	11.4252
hsa-miR-4262	36.6435	3.49465	2.10889	1.13118	0.376687	17.8618	9.53688
hsa-miR-4527	47.9858	6.59394	2.08882	1.13152	0.463546	22.1918	13.7414
hsa-miR-6776-3p	36.7995	0.72182	1.88551	1.13178	0.288745	15.3139	1.9615
hsa-miR-1204	48.0958	4.31126	2.169	1.13303	0.56269	25.9424	8.9639
hsa-miR-3129-5p	37.9642	3.74272	1.84884	1.1335	0.424515	22.9612	9.85856
hsa-miR-6828-5p	36.2205	4.81357	1.68168	1.13417	0.276749	16.4567	13.2896
hsa-miR-1224-3p	41.9188	2.134	2.14374	1.13491	0.348584	16.2605	5.0908
hsa-miR-4649-5p	42.3542	4.56302	1.77411	1.1359	0.332321	18.7317	10.7735
hsa-miR-5684	57.9696	1.76166	1.94415	1.1374	0.505431	25.9976	3.03893
hsa-miR-4723-3p	26.0237	2.92262	1.65798	1.13836	0.294622	17.77	11.2306
hsa-miR-299-5p	23.0644	0.600152	1.26629	1.14	1.39041	0.0950051	7.50263
hsa-miR-509-5p	26.791	1.9081	1.42543	1.14022	0.216657	15.1994	7.12216
hsa-miR-488-3p	36.2775	2.85125	1.41803	1.14406	0.56306	39.7073	7.85955
hsa-miR-4323	37.0616	2.6103	2.13295	1.14409	0.355441	16.6643	7.04313
hsa-miR-3169	38.3308	3.37401	1.86669	1.14445	0.420527	22.5279	8.80236
hsa-miR-548l	64.9692	4.21552	2.2097	1.14489	0.493722	22.3434	6.48849
hsa-miR-4641	26.1878	0.360847	1.66843	1.14554	0.23091	13.84	1.37792
hsa-miR-96-3p	30.6693	4.02925	1.55396	1.14565	0.291766	18.7756	13.1377
hsa-miR-4431	48.589	1.34916	2.11507	1.14574	0.373212	17.6454	2.77669
hsa-miR-676-3p	65.043	4.01432	2.21221	1.14619	0.492294	22.2535	6.1718
hsa-miR-668-3p	30.6879	3.49869	1.55491	1.14634	0.273727	17.6041	11.4009
hsa-miR-2276-3p	48.6669	2.96475	2.19475	1.14648	0.550778	25.0952	6.09192
hsa-miR-3116	65.0664	7.71635	2.21301	1.1466	0.541064	24.4493	11.8592
hsa-miR-615-5p	26.9425	3.21802	1.43349	1.14666	0.257613	17.971	11.944
hsa-miR-6813-5p	37.2951	3.98236	1.9109	1.14702	0.354774	18.5658	10.678
hsa-miR-605-3p	43.457	4.0877	1.92875	1.1471	0.277395	14.3821	9.40631
hsa-miR-1273e	65.1786	4.73223	2.21682	1.14858	0.50055	22.5796	7.2604
hsa-miR-7111-3p	36.817	4.24782	1.70938	1.15285	0.257728	15.0773	11.5376
hsa-miR-23c	30.9229	2.31641	1.56681	1.15512	0.240718	15.3635	7.49094
hsa-miR-6077	58.924	2.13036	1.97615	1.15612	0.515207	26.0712	3.61544
hsa-miR-302f	42.7414	1.20261	2.18581	1.15718	0.343114	15.6973	2.81369
hsa-miR-6808-5p	37.628	3.97513	1.92796	1.15726	0.356685	18.5006	10.5643
hsa-miR-500b-3p	43.8751	1.54403	1.94731	1.15814	0.222668	11.4347	3.51916
hsa-miR-4676-3p	49.1765	2.81898	2.14065	1.1596	0.392684	18.3442	5.73237
hsa-miR-423-5p	42.3172	6.21702	1.7397	1.15964	0.725232	41.6872	14.6915
hsa-miR-4745-5p	43.3277	3.16234	1.81488	1.162	0.308039	16.9729	7.29866
hsa-miR-1257	65.9536	3.81488	2.24318	1.16224	0.496845	22.1491	5.78419
hsa-miR-24-2-5p	27.3475	4.08572	1.45504	1.1639	0.292279	20.0873	14.94
hsa-miR-3937	38.9836	3.86058	1.89848	1.16394	0.436278	22.9804	9.9031
hsa-miR-7848-3p	37.172	4.71968	1.72586	1.16396	0.275824	15.9818	12.6969
hsa-miR-5196-3p	43.4171	1.56381	1.81863	1.1644	0.286273	15.7411	3.60183
hsa-miR-3124-5p	39.0013	3.03305	1.89934	1.16446	0.420654	22.1473	7.7768
hsa-miR-186-5p	42.5158	3.62169	1.74786	1.16508	0.697952	39.9318	8.51846
hsa-miR-4782-5p	26.6539	2.7056	1.69813	1.16593	0.290517	17.1081	10.1508
hsa-miR-8072	37.2562	5.09027	1.72977	1.1666	0.289901	16.7596	13.6629
hsa-miR-6838-3p	37.2629	4.57373	1.73008	1.16681	0.270725	15.6481	12.2742
hsa-miR-6072	59.4914	6.01821	1.99518	1.16725	0.553272	27.7304	10.1161
hsa-miR-1911-3p	66.3126	5.86189	2.25539	1.16856	0.521805	23.1359	8.83978
hsa-miR-3611	66.3659	1.63243	2.25721	1.1695	0.485786	21.5215	2.45975
hsa-miR-3622b-3p	49.6462	5.58326	2.23892	1.16955	0.600402	26.8166	11.2461
hsa-miR-1291	43.2003	4.90624	2.20928	1.1696	0.423507	19.1695	11.357
hsa-miR-1537-3p	31.315	4.12467	1.58668	1.16977	0.298285	18.7993	13.1715
hsa-miR-6807-3p	38.0516	4.12826	1.94967	1.17029	0.3639	18.6647	10.8491
hsa-miR-548ae-3p	49.6375	4.77183	2.16072	1.17047	0.430012	19.9014	9.61335
hsa-miR-134-3p	44.361	3.08747	1.96887	1.17097	0.254287	12.9154	6.95989
hsa-miR-302e	31.3486	0.643395	1.58838	1.17102	0.215538	13.5697	2.05239
hsa-miR-376b-3p	44.7442	0.782973	1.34734	1.17127	0.08202	6.08754	1.74988
hsa-miR-4798-3p	26.8199	2.16016	1.7087	1.17319	0.2726	15.9536	8.05433
hsa-miR-3658	66.5993	6.61372	2.26514	1.17361	0.53399	23.5742	9.93061
hsa-miR-519b-5p	37.2294	4.62057	1.45523	1.17408	0.5945	40.8526	12.4111
hsa-miR-548h-3p	22.49	1.89982	1.42535	1.17543	0.126313	8.86188	8.4474
hsa-miR-4321	38.1484	1.21551	2.1955	1.17764	0.338879	15.4352	3.18628
hsa-miR-4693-5p	49.9457	5.17838	2.17413	1.17774	0.440842	20.2767	10.368
hsa-miR-4316	39.4958	4.35839	1.92343	1.17923	0.451821	23.4904	11.0351
hsa-miR-28-3p	31.6126	4.7241	1.60176	1.18089	0.321646	20.0808	14.9437
hsa-miR-483-3p	45.1317	5.99931	1.35901	1.18142	0.197266	14.5154	13.2929
hsa-miR-3156-5p	38.3447	3.98381	2.2068	1.1837	0.404533	18.3312	10.3895
hsa-miR-6789-5p	44.8644	0.603154	1.99122	1.18426	0.218285	10.9624	1.34439
hsa-miR-26a-1-3p	27.8505	2.45266	1.48181	1.18531	0.237945	16.0578	8.80652
hsa-miR-1296-3p	38.5529	5.28682	1.97535	1.1857	0.404209	20.4626	13.7132
hsa-miR-485-3p	43.4232	3.62975	1.78517	1.18994	0.712247	39.898	8.35901
hsa-miR-337-3p	45.4701	3.99497	1.3692	1.19028	0.144377	10.5446	8.78592
hsa-miR-4669	50.4825	0.77464	2.1975	1.19039	0.384407	17.4929	1.53447
hsa-miR-6515-3p	38.8023	5.67914	1.98813	1.19338	0.419342	21.0922	14.6361
hsa-miR-423-3p	24.1528	0.829187	1.32605	1.1938	1.45603	0.103826	7.82974
hsa-miR-4782-3p	27.3151	1.46845	1.74025	1.19485	0.257268	14.7834	5.37596
hsa-miR-1278	50.7407	4.50739	2.28828	1.19534	0.592999	25.9146	8.88318
hsa-miR-5009-5p	44.5804	1.88787	1.86736	1.1956	0.296871	15.8979	4.23476
hsa-miR-3194-3p	38.9	2.26231	1.99314	1.19638	0.324147	16.2632	5.81571
hsa-miR-216b-5p	44.2289	2.89338	2.26188	1.19745	0.379352	16.7715	6.54183
hsa-miR-4795-3p	44.6854	4.41987	1.87176	1.19842	0.34138	18.2385	9.89108
hsa-miR-3928-3p	38.8245	3.15664	2.23441	1.19851	0.383251	17.1522	8.13055
hsa-miR-4327	40.1502	4.98056	1.9553	1.19877	0.47248	24.1641	12.4048
hsa-miR-4501	50.86	3.19935	2.21393	1.19929	0.410156	18.5262	6.29051
hsa-miR-494-5p	38.303	1.99531	1.77837	1.19938	0.195899	11.0156	5.20929
hsa-miR-3121-5p	39.0074	4.82541	1.99864	1.19968	0.391497	19.5882	12.3705
hsa-miR-518d-5p	28.2237	1.65766	1.50166	1.20119	0.22008	14.6558	5.8733
hsa-miR-378g	50.9501	2.74162	2.21785	1.20142	0.404479	18.2374	5.38099
hsa-miR-4659b-3p	22.9942	1.37447	1.45731	1.20179	0.0954558	6.55014	5.97744
hsa-miR-6861-5p	39.0758	5.52821	2.00215	1.20179	0.415568	20.7561	14.1474
hsa-miR-6763-3p	45.5526	5.84556	2.02176	1.20242	0.340137	16.8238	12.8326
hsa-miR-3134	38.9959	1.83152	2.24427	1.2038	0.354958	15.8162	4.69671
hsa-miR-708-3p	51.1004	1.92877	2.3045	1.20381	0.567723	24.6354	3.77446
hsa-miR-340-5p	28.2874	3.45252	1.50505	1.2039	0.2731	18.1456	12.2052
hsa-miR-5003-3p	44.8932	3.05862	1.88046	1.20399	0.31535	16.7698	6.81311
hsa-miR-506-5p	23.0532	2.01651	1.46105	1.20487	0.133658	9.14812	8.74721
hsa-miR-29b-1-5p	38.2206	3.932	1.49398	1.20534	0.60145	40.2583	10.2877
hsa-miR-4491	51.1449	3.47388	2.22633	1.20601	0.41638	18.7025	6.79222
hsa-miR-378a-3p	38.5505	2.90826	1.78987	1.20713	0.22003	12.2931	7.54402
hsa-miR-6847-3p	38.6594	1.9368	1.79492	1.21053	0.196055	10.9228	5.0099
hsa-miR-99b-5p	44.2063	5.102	1.81736	1.2114	0.739375	40.6839	11.5413
hsa-miR-548z	68.817	6.47204	2.34057	1.21269	0.5467	23.3575	9.40471
hsa-miR-1228-5p	32.5204	3.61388	1.64776	1.21479	0.28702	17.4188	11.1127
hsa-miR-3660	44.9002	4.7171	2.29621	1.21563	0.428881	18.6778	10.5057
hsa-miR-4786-3p	27.8427	0.84273	1.77386	1.21793	0.250113	14.0999	3.02676
hsa-miR-4691-3p	51.7535	2.95244	2.25283	1.22037	0.413068	18.3356	5.7048
hsa-miR-188-3p	38.7271	3.47184	1.51377	1.22131	0.604614	39.9408	8.96488
hsa-miR-642a-3p	39.5949	3.57318	2.27875	1.22229	0.400912	17.5935	9.02434
hsa-miR-1181	45.1908	5.28312	2.31107	1.22349	0.447634	19.3691	11.6907
hsa-miR-1287-5p	69.4325	7.96026	2.36151	1.22354	0.57291	24.2604	11.4647
hsa-miR-4746-3p	28.0584	4.03607	1.78761	1.22736	0.355981	19.9138	14.3845
hsa-miR-541-5p	69.7806	1.03356	2.37334	1.22967	0.508649	21.4318	1.48115
hsa-miR-506-3p	47.0077	2.99198	1.4155	1.23052	0.122183	8.63179	6.36488
hsa-miR-5191	45.9436	5.99073	1.92446	1.23216	0.38721	20.1205	13.0393
hsa-miR-6129	62.8017	8.24128	2.1062	1.2322	0.610015	28.9628	13.1227
hsa-miR-6076	62.8096	2.58333	2.10647	1.23236	0.550733	26.1449	4.11295
hsa-miR-3690	69.9975	6.53408	2.38072	1.2335	0.555409	23.3295	9.33473
hsa-miR-590-3p	33.0633	2.77784	1.67526	1.23507	0.265153	15.8275	8.40159
hsa-miR-6750-3p	39.4657	4.4396	1.83235	1.23578	0.272247	14.8578	11.2493
hsa-miR-301b-5p	46.8234	6.50571	2.07816	1.23596	0.366732	17.6469	13.8941
hsa-miR-548aw	28.267	2.05525	1.8009	1.23649	0.28045	15.5728	7.27082
hsa-miR-6073	63.0312	6.94189	2.1139	1.23671	0.593375	28.0701	11.0134
hsa-miR-6888-3p	40.2483	2.43212	2.06222	1.23785	0.337085	16.3458	6.0428
hsa-miR-4519	52.5387	1.34671	2.287	1.23888	0.402811	17.613	2.56326
hsa-miR-5699-3p	28.3255	2.63635	1.80462	1.23904	0.299955	16.6215	9.30736
hsa-miR-6773-3p	40.3006	2.83613	2.0649	1.23946	0.345644	16.739	7.03745
hsa-miR-8059	46.977	1.03504	2.08498	1.24002	0.231443	11.1005	2.2033
hsa-miR-497-3p	39.3435	4.51853	1.53787	1.24075	0.62408	40.5808	11.4848
hsa-miR-3125	70.4225	8.5529	2.39518	1.24099	0.588955	24.5892	12.1451
hsa-miR-6826-3p	47.0532	4.42938	2.08836	1.24203	0.30045	14.3869	9.41357
hsa-miR-378e	52.6984	3.17024	2.29396	1.24264	0.422884	18.4347	6.01582
hsa-miR-5004-3p	46.402	4.66191	1.94366	1.24445	0.356145	18.3234	10.0468
hsa-let-7d-5p	25.1797	3.18403	1.38243	1.24456	1.51793	0.200056	14.4713
hsa-miR-5583-5p	46.4217	6.25538	1.94449	1.24498	0.396784	20.4056	13.4751
hsa-miR-7156-3p	39.8408	5.27998	1.84977	1.24753	0.303859	16.4269	13.2527
hsa-miR-4285	40.6159	4.5465	2.08106	1.24915	0.392637	18.8672	11.1939
hsa-miR-365a-3p	47.7512	0.655828	1.43789	1.24999	0.0861321	5.99019	1.37343
hsa-miR-6778-5p	47.5292	0.802571	2.10949	1.2546	0.232253	11.0099	1.68858
hsa-miR-371b-3p	28.6974	0.984583	1.82832	1.25531	0.259478	14.1922	3.43092
hsa-miR-4786-5p	28.7006	3.63	1.82852	1.25546	0.341896	18.698	12.6478
hsa-miR-1178-3p	71.345	4.09137	2.42655	1.25724	0.537147	22.1362	5.73462
hsa-miR-3960	53.3385	1.70788	2.32182	1.25774	0.411363	17.7173	3.20196
hsa-miR-3178	42.1262	3.52565	2.05153	1.25777	0.458767	22.3623	8.36926
hsa-miR-203a-3p	45.914	5.72938	1.88757	1.2582	0.773142	40.9597	12.4785
hsa-miR-526b-5p	48.0851	2.43486	1.44794	1.25873	0.111817	7.72248	5.06365
hsa-miR-4692	53.5349	7.02508	2.33037	1.26237	0.508344	21.8139	13.1224
hsa-miR-877-5p	46.7034	4.96874	2.38843	1.26444	0.447902	18.753	10.6389
hsa-miR-8081	47.9264	2.77289	2.12712	1.26508	0.262112	12.3224	5.78574
hsa-miR-4269	42.3992	2.111	2.06482	1.26592	0.440352	21.3264	4.97886
hsa-miR-1324	46.8553	0.935485	2.3962	1.26856	0.373127	15.5716	1.99654
hsa-miR-4421	24.2749	3.31371	1.53848	1.26872	0.214019	13.9111	13.6508
hsa-miR-6876-5p	40.6211	3.9936	1.886	1.27196	0.260557	13.8153	9.83133
hsa-miR-663b	72.3023	2.15061	2.45911	1.27411	0.530834	21.5864	2.97448
hsa-miR-3180-5p	24.384	2.33925	1.54539	1.27442	0.153925	9.96028	9.59337
hsa-miR-764	42.7971	1.5332	2.0842	1.2778	0.438603	21.0442	3.58248
hsa-miR-1233-5p	41.6773	3.88782	2.13544	1.2818	0.380616	17.8238	9.32839
hsa-miR-655-5p	41.0152	3.75165	1.9043	1.2843	0.253975	13.337	9.14697
hsa-miR-6799-5p	48.6705	3.44338	2.16014	1.28472	0.280337	12.9777	7.07488
hsa-miR-593-5p	34.4147	4.68637	1.74374	1.28556	0.333303	19.1143	13.6173
hsa-miR-548x-5p	41.8016	2.99144	2.14181	1.28562	0.359595	16.7893	7.15629
hsa-miR-875-3p	47.5298	4.17682	2.43069	1.28682	0.431893	17.7684	8.7878
hsa-miR-557	30.2553	2.2481	1.60975	1.28766	0.247037	15.3463	7.43043
hsa-miR-548ad-3p	54.6952	5.88448	2.38087	1.28973	0.487584	20.4792	10.7587
hsa-miR-2277-5p	54.7694	6.28987	2.46996	1.29025	0.664849	26.9174	11.4843
hsa-miR-495-5p	43.2801	4.97348	2.10772	1.29222	0.499702	23.7082	11.4914
hsa-miR-199b-5p	47.2033	5.26965	1.94057	1.29353	0.787455	40.5784	11.1637
hsa-miR-6510-5p	66.1899	1.12716	2.21983	1.29868	0.574392	25.8754	1.70292
hsa-miR-6811-3p	49.202	0.61973	2.18373	1.29875	0.23917	10.9523	1.25956
hsa-miR-489-5p	41.5563	3.40179	1.92942	1.30125	0.244982	12.6972	8.18598
hsa-miR-1265	73.8489	9.52027	2.51171	1.30137	0.627083	24.9663	12.8915
hsa-miR-6851-5p	49.4386	1.82082	2.19423	1.305	0.252033	11.4861	3.68298
hsa-miR-1827	55.4118	1.19769	2.49893	1.30538	0.610746	24.4403	2.16144
hsa-miR-3176	43.7493	4.61941	2.13057	1.30623	0.495793	23.2705	10.5588
hsa-miR-124-5p	30.7896	2.62571	1.63818	1.3104	0.26058	15.9067	8.52791
hsa-miR-1246	74.4046	8.55611	2.53061	1.31116	0.614352	24.2768	11.4994
hsa-miR-3661	48.4335	3.62703	2.4769	1.31128	0.425112	17.163	7.48869
hsa-miR-551b-3p	30.818	0.53986	1.63969	1.31161	0.222035	13.5413	1.75177
hsa-miR-378i	55.6602	4.08897	2.42288	1.31249	0.458185	18.9108	7.3463
hsa-miR-143-5p	35.1497	5.14156	1.78098	1.31301	0.353466	19.8467	14.6276
hsa-miR-6800-5p	49.7427	1.59244	2.20773	1.31302	0.250376	11.3409	3.20135
hsa-miR-6735-3p	49.7524	4.22465	2.20816	1.31328	0.30475	13.8011	8.49136
hsa-miR-765	35.1837	0.511582	1.7827	1.31428	0.240525	13.4921	1.45403
hsa-miR-548au-5p	49.0338	2.80393	2.0539	1.31504	0.33593	16.3557	5.71837
hsa-miR-6762-5p	42.0719	3.90938	1.95336	1.31739	0.262472	13.4369	9.29214
hsa-miR-4634	55.9252	6.0011	2.43442	1.31874	0.498191	20.4645	10.7306
hsa-miR-4723-5p	30.257	0.968623	1.92768	1.32354	0.272543	14.1384	3.20132
hsa-miR-8057	50.2354	2.07878	2.2296	1.32603	0.259526	11.64	4.13808
hsa-miR-6828-3p	43.1278	5.51951	2.20976	1.32641	0.43888	19.861	12.798
hsa-miR-762	43.0782	4.11619	2.47922	1.32982	0.443076	17.8716	9.55517
hsa-miR-6853-5p	50.3809	1.89775	2.23605	1.32987	0.257443	11.5133	3.7668
hsa-miR-149-3p	42.1829	1.55511	1.64886	1.3303	0.644636	39.0959	3.68659
hsa-miR-19b-1-5p	42.2594	3.65561	1.65185	1.33271	0.658614	39.8714	8.6504
hsa-miR-612	42.2617	4.53378	1.65194	1.33278	0.666938	40.3731	10.7279
hsa-miR-659-5p	44.6445	6.49971	2.17417	1.33296	0.550878	25.3374	14.5588
hsa-miR-4753-3p	30.4852	1.78308	1.94222	1.33352	0.290592	14.9619	5.849
hsa-miR-210-5p	43.381	5.48398	2.22273	1.33419	0.439221	19.7604	12.6414
hsa-miR-711	75.7286	4.37946	2.57564	1.33449	0.570475	22.1488	5.7831
hsa-miR-4433b-3p	43.3983	5.90231	2.22362	1.33473	0.453333	20.3872	13.6003
hsa-miR-4778-5p	49.9299	5.04734	2.09144	1.33907	0.383936	18.3575	10.1088
hsa-miR-2861	44.8668	3.93274	2.18499	1.33959	0.491917	22.5135	8.76538
hsa-miR-620	42.6792	4.24351	1.66826	1.34595	0.670166	40.1716	9.94279
hsa-miR-504-3p	43.7654	3.32371	2.24243	1.34602	0.380779	16.9807	7.59437
hsa-miR-516b-5p	49.258	3.633	2.02504	1.34984	0.804016	39.7036	7.37545
hsa-miR-6848-3p	51.1578	3.45535	2.27054	1.35038	0.290759	12.8058	6.75429
hsa-miR-520d-3p	51.6128	5.59503	1.55417	1.35107	0.191302	12.3089	10.8404
hsa-miR-6822-5p	51.2345	7.05227	2.27394	1.3524	0.398967	17.5452	13.7647
hsa-miR-1236-3p	57.4811	4.03057	2.59225	1.35413	0.656728	25.3343	7.01199
hsa-miR-671-5p	36.3135	3.806	1.83995	1.35648	0.313209	17.0227	10.481
hsa-miR-6845-5p	43.3987	4.53751	2.01496	1.35894	0.287458	14.2662	10.4554
hsa-miR-3175	44.116	4.40481	2.53894	1.36186	0.459672	18.1048	9.98461
hsa-miR-4273	44.2419	1.15689	2.54619	1.36574	0.390266	15.3274	2.61493
hsa-miR-4445-5p	57.9543	5.20595	2.52274	1.36658	0.494574	19.6046	8.98285
hsa-miR-335-3p	43.3628	2.49292	1.69498	1.36751	0.666871	39.344	5.74899
hsa-miR-4720-5p	50.998	7.55969	2.13618	1.36771	0.455434	21.3201	14.8235
hsa-miR-3182	44.3215	6.44969	2.55077	1.3682	0.534966	20.9727	14.5521
hsa-miR-3591-5p	31.3078	1.59605	1.99463	1.3695	0.292901	14.6845	5.09792
hsa-miR-4800-5p	51.0945	4.84036	2.14022	1.3703	0.385569	18.0154	9.47335
hsa-miR-6513-3p	69.8895	6.50299	2.34391	1.37127	0.64328	27.4448	9.30467
hsa-miR-3614-3p	50.6802	6.5371	2.5918	1.37211	0.521504	20.1213	12.8987
hsa-miR-4256	45.9871	5.09586	2.23955	1.37304	0.526564	23.512	11.0811
hsa-miR-370-5p	52.0367	2.87601	2.30954	1.37358	0.281834	12.203	5.52689
hsa-miR-518e-5p	36.8193	3.62269	1.86557	1.37538	0.310343	16.6352	9.83912
hsa-miR-135b-3p	43.6161	5.95864	1.70488	1.37549	0.703257	41.2497	13.6616
hsa-miR-488-5p	27.8431	2.87848	1.52866	1.3762	1.67849	0.191172	12.5059
hsa-miR-6760-5p	52.1558	3.93773	2.31483	1.37672	0.306546	13.2427	7.54994
hsa-miR-485-5p	50.2601	6.12491	2.06624	1.3773	0.844506	40.8716	12.1864
hsa-miR-1236-5p	44.8618	3.4942	2.29861	1.37974	0.392338	17.0685	7.78881
hsa-miR-1304-5p	50.9879	6.49298	2.60754	1.38044	0.521933	20.0163	12.7344
hsa-miR-1200	58.8298	7.69078	2.65307	1.3859	0.733112	27.6326	13.0729
hsa-miR-874-3p	51.2296	2.84699	2.6199	1.38699	0.429993	16.4126	5.5573
hsa-miR-4257	46.5233	6.28733	2.26566	1.38905	0.560797	24.7521	13.5144
hsa-miR-4640-5p	26.6091	1.40417	1.68641	1.39072	0.0998002	5.9179	5.27703
hsa-miR-6744-3p	45.2685	1.85201	2.31944	1.39225	0.364828	15.7291	4.09117
hsa-miR-4659a-3p	59.0682	8.85459	2.57123	1.39285	0.591027	22.9861	14.9904
hsa-miR-3667-3p	79.1208	11.7478	2.69102	1.39427	0.700485	26.0305	14.8479
hsa-miR-7151-5p	45.4466	5.8673	2.32857	1.39772	0.464165	19.9335	12.9103
hsa-miR-219a-2-3p	37.5986	5.45218	1.90507	1.40449	0.376318	19.7535	14.501
hsa-miR-4795-5p	52.4914	4.17091	2.19873	1.40777	0.379526	17.2611	7.9459
hsa-miR-3679-3p	59.9069	5.40237	2.70165	1.41127	0.701379	25.9611	9.01794
hsa-miR-3128	45.8029	1.65972	2.63603	1.41393	0.409411	15.5314	3.62362
hsa-miR-6752-5p	45.406	5.67787	2.10816	1.42179	0.333712	15.8295	12.5047
hsa-miR-548s	27.3762	2.77248	1.73503	1.43081	0.181754	10.4756	10.1273
hsa-miR-155-5p	52.4008	6.83491	2.15425	1.43596	0.886156	41.1353	13.0435
hsa-miR-936	53.1318	6.87619	2.71718	1.43849	0.547482	20.1489	12.9418
hsa-miR-939-3p	46.637	2.99236	2.68403	1.43968	0.440428	16.4092	6.41628
hsa-miR-106b-5p	52.586	2.35668	2.16186	1.44104	0.848943	39.2691	4.48157
hsa-miR-1277-3p	53.3186	3.57455	2.72673	1.44354	0.459059	16.8355	6.70414
hsa-miR-376b-5p	48.4213	3.06598	2.35809	1.44572	0.511287	21.6822	6.33189
hsa-miR-543	61.8128	2.70701	2.7876	1.45617	0.689522	24.7353	4.37936
hsa-miR-4788	54.4287	6.48152	2.27988	1.45972	0.442447	19.4066	11.9083
hsa-miR-490-3p	55.9576	5.47097	1.685	1.46481	0.191813	11.3836	9.77699
hsa-miR-151b	28.0703	1.42856	1.77902	1.46709	0.102312	5.75105	5.08921
hsa-miR-3123	49.2055	4.36582	2.39628	1.46913	0.540493	22.5555	8.87263
hsa-miR-3655	62.3977	8.84342	2.81398	1.46995	0.792684	28.1695	14.1727
hsa-miR-550b-2-5p	54.9155	6.32925	2.30027	1.47278	0.441055	19.1741	11.5254
hsa-miR-4799-3p	33.8581	1.63264	2.15711	1.48106	0.314744	14.591	4.822
hsa-miR-148a-5p	39.714	3.95992	2.01225	1.48351	0.33632	16.7136	9.97109
hsa-miR-1228-3p	84.4262	6.01605	2.87146	1.48776	0.647133	22.5367	7.12581
hsa-miR-4464	63.1723	3.96694	2.74988	1.48962	0.509346	18.5225	6.27955
hsa-miR-199a-3p	54.3626	5.95861	2.2349	1.48972	0.90565	40.5231	10.9609
hsa-miR-2909	50.169	5.08581	2.44321	1.4979	0.563948	23.0823	10.1374
hsa-miR-30d-3p	40.0996	2.00204	2.03178	1.49791	0.290801	14.3126	4.99268
hsa-miR-606	35.2182	3.3484	1.87381	1.49888	0.308292	16.4527	9.50756
hsa-miR-4482-3p	63.609	3.29242	2.76889	1.49992	0.503329	18.178	5.17604
hsa-miR-19a-5p	47.6084	5.2611	1.86093	1.5014	0.752934	40.4601	11.0508
hsa-miR-6867-3p	57.0871	4.47257	2.5337	1.50689	0.339693	13.407	7.83463
hsa-miR-362-5p	57.621	5.99222	1.73509	1.50835	0.206863	11.9224	10.3994
hsa-miR-212-5p	50.5881	3.80236	2.46362	1.51041	0.543405	22.0572	7.51631
hsa-miR-619-3p	48.0389	6.48817	1.87776	1.51498	0.773608	41.1984	13.5061
hsa-miR-1973	86.3375	4.18936	2.93647	1.52144	0.643798	21.9242	4.85231
hsa-miR-6864-3p	57.7217	2.88102	2.56186	1.52364	0.306653	11.9699	4.99122
hsa-miR-3186-5p	29.5139	3.50105	1.87051	1.54253	0.227473	12.161	11.8624
hsa-miR-544a	58.948	7.40753	1.77505	1.54309	0.245897	13.853	12.5662
hsa-miR-451a	56.4451	3.58917	2.32051	1.54679	0.917238	39.5274	6.35868
hsa-miR-622	41.6055	0.695868	2.10809	1.55417	0.284959	13.5174	1.67254
hsa-miR-511-5p	59.4229	5.53717	1.78935	1.55552	0.196686	10.9921	9.31824
hsa-miR-128-2-5p	59.2509	0.415017	2.62973	1.564	0.286698	10.9022	0.70044
hsa-miR-5739	79.9914	8.31554	2.6827	1.56948	0.74669	27.8335	10.3955
hsa-miR-766-5p	50.8917	5.83837	2.9289	1.57102	0.55549	18.9658	11.4721
hsa-miR-7847-3p	60.0965	6.96446	2.66726	1.58633	0.423975	15.8955	11.5888
hsa-miR-3065-5p	53.1732	4.5044	2.58951	1.5876	0.580065	22.4006	8.47119
hsa-miR-4483	67.6282	1.2798	2.94385	1.59469	0.515997	17.528	1.89241
hsa-miR-516a-5p	50.7391	5.54751	1.9833	1.60013	0.801813	40.4282	10.9334
hsa-miR-145-3p	37.777	0.829678	2.00995	1.60778	0.273472	13.6059	2.19625
hsa-miR-542-5p	59.2689	3.76097	2.4366	1.62417	0.963073	39.5253	6.34561
hsa-miR-181b-2-3p	61.8146	2.48479	2.74351	1.63168	0.318207	11.5985	4.01975
hsa-miR-548k	60.4644	4.86136	3.09217	1.63701	0.538367	17.4107	8.04003
hsa-miR-183-5p	62.7664	1.88856	1.89003	1.64304	0.124008	6.5612	3.00887
hsa-miR-1322	93.3534	5.62417	3.17509	1.64508	0.705287	22.2131	6.02459
hsa-miR-519a-3p	63.1838	0.60413	1.9026	1.65397	0.112415	5.90849	0.956146
hsa-miR-369-5p	63.2009	5.60031	1.90311	1.65441	0.201869	10.6073	8.86112
hsa-miR-301b-3p	44.4179	4.35247	2.25058	1.65922	0.373856	16.6115	9.79891
hsa-miR-1225-3p	70.5405	8.56679	3.1812	1.66178	0.865465	27.2056	12.1445
hsa-miR-7-2-3p	39.2507	3.36888	2.08836	1.6705	0.332807	15.9363	8.58298
hsa-miR-4325	56.339	4.2456	2.74368	1.68212	0.605363	22.0639	7.5358
hsa-miR-31-3p	39.6765	1.19992	2.11101	1.68696	0.290557	13.7639	3.02426
hsa-miR-618	53.6788	3.78196	2.09821	1.69284	0.829932	39.5542	7.04553
hsa-miR-6750-5p	64.251	3.85778	2.85165	1.69599	0.35436	12.4265	6.00424
hsa-miR-378j	86.5761	9.22219	2.90353	1.69867	0.810968	27.9304	10.6521
hsa-miR-1253	72.7848	2.1467	3.28241	1.71465	0.804931	24.5226	2.94938
hsa-miR-6089	87.5356	9.58377	2.93571	1.7175	0.823312	28.0447	10.9484
hsa-miR-448	62.7008	9.34892	2.57769	1.71822	1.07657	41.7648	14.9104
hsa-miR-20a-3p	54.6852	6.66845	2.13755	1.72458	0.871847	40.7872	12.1942
hsa-miR-6090	89.5681	5.33134	3.00388	1.75737	0.795924	26.4966	5.95227
hsa-miR-6512-5p	90.4055	11.1014	3.03196	1.77381	0.866857	28.5906	12.2795
hsa-miR-217	64.7424	7.08681	2.66162	1.77416	1.07847	40.5191	10.9462
hsa-miR-4739	66.2662	8.74196	2.77572	1.77719	0.561247	20.2199	13.1922
hsa-miR-4254	57.5824	3.65283	3.31396	1.77756	0.542857	16.3809	6.34366
hsa-miR-1207-3p	65.7159	6.23281	3.36073	1.77919	0.609066	18.123	9.48448
hsa-miR-4268	59.8248	8.03056	2.91344	1.78619	0.719693	24.7025	13.4235
hsa-miR-513a-5p	68.4334	2.80586	2.06067	1.79139	0.146883	7.12791	4.10013
hsa-miR-194-3p	58.1006	7.20393	2.27105	1.83228	0.9277	40.8489	12.3991
hsa-miR-7106-3p	69.55	7.61685	3.08684	1.83586	0.476519	15.4371	10.9516
hsa-miR-345-5p	67.1881	4.49661	2.76217	1.84118	1.09333	39.5825	6.69258
hsa-miR-759	63.1089	5.60717	3.07337	1.88425	0.693362	22.5603	8.88491
hsa-miR-487a-5p	61.3455	3.14729	2.84821	1.9209	0.312693	10.9786	5.13042
hsa-miR-202-5p	70.1731	5.03348	2.88488	1.92298	1.14433	39.6665	7.17295
hsa-miR-1182	71.9421	7.51825	3.67914	1.94775	0.686039	18.6467	10.4504
hsa-miR-6502-5p	99.5291	2.42043	3.33794	1.95281	0.865648	25.9336	2.43188
hsa-miR-550a-5p	62.6706	7.17094	2.44968	1.97641	0.993807	40.5688	11.4423
hsa-miR-202-3p	72.9584	10.4524	2.99939	1.99931	1.24654	41.56	14.3265
hsa-miR-223-3p	77.4008	11.1781	2.3307	2.02613	0.362992	15.5744	14.4418
hsa-miR-548az-3p	103.742	4.8731	3.47922	2.03547	0.913056	26.2431	4.69735
hsa-miR-4757-5p	46.6276	5.60468	2.97065	2.03964	0.543011	18.2792	12.0201
hsa-miR-2113	87.1258	9.9336	3.92915	2.05249	1.05624	26.8822	11.4014
hsa-miR-5683	47.3314	2.63495	3.0155	2.07043	0.447919	14.8539	5.56703
hsa-miR-3122	73.5817	5.27833	3.58339	2.19694	0.786295	21.9427	7.17342
hsa-miR-6127	112.849	2.32186	3.78467	2.21417	0.980273	25.9012	2.05749
hsa-miR-1909-5p	93.9999	8.20477	4.23915	2.21443	1.09633	25.862	8.72849
hsa-miR-924	95.5507	2.94215	4.30909	2.25096	1.05739	24.5385	3.07915
hsa-miR-139-5p	95.8347	13.8561	2.88578	2.50867	0.449886	15.5898	14.4584
hsa-miR-941	117.993	6.92829	5.3212	2.77966	1.33257	25.0427	5.87176
hsa-miR-196a-3p	91.877	7.44134	3.59131	2.89747	1.42774	39.7554	8.09924

## Sheet: qqplot-LogTransformed
miRNA	Normalization over Median	Log transform	Rank of value	Percentile	Z-score-theoretical	Log transform	Z-score		AVERAGE	-0.0171485		Plate	Color Code
hsa-miR-6499-5p	0.287541	-0.5413	1	0.000373692	-3.37158	-0.5413	-4.33301	0.95	SD	0.120967		1
hsa-miR-550a-3p	0.327398	-0.484923	2	0.00112108	-3.05613	-0.484923	-3.86696					2
hsa-miR-323a-3p	0.349407	-0.456668	3	0.00186846	-2.89956	-0.456668	-3.63338					3
hsa-miR-8485	0.38347	-0.416269	4	0.00261584	-2.79241	-0.416269	-3.29942					4
hsa-miR-3154	0.402158	-0.395604	5	0.00336323	-2.71009	-0.395604	-3.12858					5
hsa-miR-4999-5p	0.411874	-0.385235	6	0.00411061	-2.64285	-0.385235	-3.04287					6
hsa-miR-4520-5p	0.41493	-0.382025	7	0.004858	-2.58578	-0.382025	-3.01633					7
hsa-miR-3064-5p	0.417201	-0.379655	8	0.00560538	-2.53606	-0.379655	-2.99674					8
hsa-miR-892b	0.4209	-0.375821	9	0.00635277	-2.49192	-0.375821	-2.96505					9
hsa-miR-1262	0.433882	-0.362628	10	0.00710015	-2.45216	-0.362628	-2.85598					10
hsa-miR-3127-3p	0.442084	-0.354495	11	0.00784753	-2.41593	-0.354495	-2.78875					11
hsa-miR-200c-5p	0.445341	-0.351308	12	0.00859492	-2.38262	-0.351308	-2.7624					12
hsa-miR-3129-3p	0.453786	-0.343149	13	0.0093423	-2.35176	-0.343149	-2.69496					13
hsa-miR-6835-3p	0.460831	-0.336458	14	0.0100897	-2.323	-0.336458	-2.63964				*	14
hsa-miR-3200-5p	0.464834	-0.332702	15	0.0108371	-2.29603	-0.332702	-2.60859					15
hsa-miR-497-5p	0.468427	-0.329358	16	0.0115845	-2.27064	-0.329358	-2.58095				*	16
hsa-miR-552-3p	0.47645	-0.321983	17	0.0123318	-2.24663	-0.321983	-2.51998					17
hsa-miR-4311	0.484274	-0.314909	18	0.0130792	-2.22385	-0.314909	-2.4615					18
hsa-miR-297	0.487666	-0.311877	19	0.0138266	-2.20217	-0.311877	-2.43644					19
hsa-miR-2355-5p	0.489523	-0.310227	20	0.014574	-2.18148	-0.310227	-2.4228					20
hsa-miR-1243	0.491857	-0.308161	21	0.0153214	-2.16168	-0.308161	-2.40572				*	21
hsa-miR-671-3p	0.50155	-0.299686	22	0.0160688	-2.1427	-0.299686	-2.33566					23
hsa-miR-6754-5p	0.502628	-0.298753	23	0.0168161	-2.12445	-0.298753	-2.32795				*	24
hsa-miR-6760-3p	0.518387	-0.285346	24	0.0175635	-2.10689	-0.285346	-2.21711
hsa-miR-664b-3p	0.522127	-0.282224	25	0.0183109	-2.08996	-0.282224	-2.19131
hsa-miR-93-3p	0.527514	-0.277766	26	0.0190583	-2.0736	-0.277766	-2.15445
hsa-miR-647	0.534642	-0.271937	27	0.0198057	-2.05778	-0.271937	-2.10626					*Removed plates 14, 16, 21, 24
hsa-miR-548ba	0.544879	-0.2637	28	0.0205531	-2.04246	-0.2637	-2.03817
hsa-miR-363-5p	0.548442	-0.260869	29	0.0213004	-2.0276	-0.260869	-2.01477					Remove miRNAs with error of measurement > 15.00%
hsa-miR-6763-5p	0.549029	-0.260405	30	0.0220478	-2.01318	-0.260405	-2.01093
hsa-miR-1237-5p	0.554356	-0.256211	31	0.0227952	-1.99917	-0.256211	-1.97626
hsa-miR-3192-5p	0.554665	-0.255969	32	0.0235426	-1.98553	-0.255969	-1.97426
hsa-miR-3130-5p	0.558863	-0.252695	33	0.02429	-1.97226	-0.252695	-1.94719	0.9				Confidence interval	z-score
hsa-miR-3682-5p	0.560215	-0.251645	34	0.0250374	-1.95932	-0.251645	-1.93852					0.95	1.96
hsa-miR-6757-3p	0.560964	-0.251065	35	0.0257848	-1.94671	-0.251065	-1.93372					0.9	1.645
hsa-miR-1286	0.560998	-0.251038	36	0.0265321	-1.9344	-0.251038	-1.9335					0.85	1.44
hsa-miR-3180	0.56392	-0.248782	37	0.0272795	-1.92237	-0.248782	-1.91485					0.8	1.282
hsa-miR-4699-3p	0.564714	-0.248172	38	0.0280269	-1.91062	-0.248172	-1.9098					DwonmiRs	UpmiRs
hsa-miR-15b-5p	0.565361	-0.247674	39	0.0287743	-1.89912	-0.247674	-1.90569				0.95
hsa-miR-4713-3p	0.5654	-0.247644	40	0.0295217	-1.88787	-0.247644	-1.90544				0.9
hsa-miR-134-5p	0.565643	-0.247458	41	0.0302691	-1.87685	-0.247458	-1.9039				0.85
hsa-miR-6798-5p	0.567974	-0.245672	42	0.0310164	-1.86606	-0.245672	-1.88914				0.8		out of threshold for upregulation
hsa-miR-4457	0.568648	-0.245157	43	0.0317638	-1.85548	-0.245157	-1.88488
hsa-miR-6507-5p	0.571244	-0.243179	44	0.0325112	-1.8451	-0.243179	-1.86853
hsa-miR-3126-3p	0.572139	-0.242498	45	0.0332586	-1.83492	-0.242498	-1.8629
hsa-miR-4281	0.572224	-0.242434	46	0.034006	-1.82493	-0.242434	-1.86237
hsa-miR-338-5p	0.573431	-0.241519	47	0.0347534	-1.81511	-0.241519	-1.85481
hsa-miR-378b	0.575493	-0.23996	48	0.0355007	-1.80547	-0.23996	-1.84192
hsa-miR-4280	0.578931	-0.237373	49	0.0362481	-1.79599	-0.237373	-1.82054
hsa-miR-3665	0.580388	-0.236281	50	0.0369955	-1.78667	-0.236281	-1.81151
hsa-miR-3136-5p	0.580426	-0.236253	51	0.0377429	-1.7775	-0.236253	-1.81127
hsa-miR-603	0.58063	-0.2361	52	0.0384903	-1.76848	-0.2361	-1.81001
hsa-let-7g-3p	0.582244	-0.234895	53	0.0392377	-1.7596	-0.234895	-1.80005
hsa-miR-4528	0.58563	-0.232377	54	0.0399851	-1.75086	-0.232377	-1.77923
hsa-miR-6723-5p	0.586693	-0.231589	55	0.0407324	-1.74225	-0.231589	-1.77272
hsa-miR-518c-3p	0.58682	-0.231495	56	0.0414798	-1.73377	-0.231495	-1.77194
hsa-miR-1-3p	0.593952	-0.226249	57	0.0422272	-1.72541	-0.226249	-1.72857
hsa-miR-4711-3p	0.594765	-0.225654	58	0.0429746	-1.71716	-0.225654	-1.72366
hsa-miR-205-3p	0.596253	-0.224569	59	0.043722	-1.70904	-0.224569	-1.71469
hsa-miR-516a-3p	0.598013	-0.223289	60	0.0444694	-1.70102	-0.223289	-1.70411
hsa-miR-4718	0.601038	-0.221098	61	0.0452167	-1.69312	-0.221098	-1.68599
hsa-miR-6788-5p	0.601449	-0.220801	62	0.0459641	-1.68531	-0.220801	-1.68354
hsa-miR-544b	0.603735	-0.219153	63	0.0467115	-1.67761	-0.219153	-1.66992
hsa-miR-33a-5p	0.603962	-0.218991	64	0.0474589	-1.67001	-0.218991	-1.66857
hsa-miR-654-5p	0.607326	-0.216578	65	0.0482063	-1.6625	-0.216578	-1.64863
hsa-miR-5579-3p	0.607387	-0.216535	66	0.0489537	-1.65508	-0.216535	-1.64827
hsa-miR-1293	0.60961	-0.214948	67	0.049701	-1.64776	-0.214948	-1.63515
hsa-miR-6768-5p	0.611656	-0.213493	68	0.0504484	-1.64052	-0.213493	-1.62312
hsa-miR-4448	0.613866	-0.211927	69	0.0511958	-1.63337	-0.211927	-1.61017
hsa-miR-629-5p	0.614769	-0.211288	70	0.0519432	-1.6263	-0.211288	-1.6049
hsa-miR-665	0.61656	-0.210025	71	0.0526906	-1.61931	-0.210025	-1.59445
hsa-miR-193a-5p	0.616885	-0.209796	72	0.053438	-1.6124	-0.209796	-1.59256
hsa-miR-1298-5p	0.620258	-0.207428	73	0.0541854	-1.60556	-0.207428	-1.57299
hsa-miR-4772-3p	0.620547	-0.207225	74	0.0549327	-1.5988	-0.207225	-1.57131
hsa-miR-6715b-3p	0.621034	-0.206884	75	0.0556801	-1.59211	-0.206884	-1.56849
hsa-miR-3140-3p	0.623008	-0.205507	76	0.0564275	-1.58549	-0.205507	-1.5571
hsa-miR-6779-5p	0.624809	-0.204252	77	0.0571749	-1.57894	-0.204252	-1.54674
hsa-miR-449b-3p	0.625677	-0.20365	78	0.0579223	-1.57246	-0.20365	-1.54176
hsa-miR-5195-3p	0.628169	-0.201924	79	0.0586697	-1.56604	-0.201924	-1.52748
hsa-miR-514b-3p	0.629807	-0.200793	80	0.059417	-1.55969	-0.200793	-1.51814
hsa-miR-548t-3p	0.631109	-0.199896	81	0.0601644	-1.55339	-0.199896	-1.51072
hsa-miR-637	0.631612	-0.19955	82	0.0609118	-1.54716	-0.19955	-1.50786
hsa-miR-1183	0.632019	-0.19927	83	0.0616592	-1.54099	-0.19927	-1.50555
hsa-miR-3137	0.632208	-0.19914	84	0.0624066	-1.53488	-0.19914	-1.50447
hsa-miR-24-3p	0.632318	-0.199064	85	0.063154	-1.52882	-0.199064	-1.50385
hsa-miR-133a-3p	0.63312	-0.198514	86	0.0639013	-1.52282	-0.198514	-1.4993
hsa-miR-187-5p	0.634431	-0.197615	87	0.0646487	-1.51688	-0.197615	-1.49187
hsa-miR-1244	0.634578	-0.197515	88	0.0653961	-1.51099	-0.197515	-1.49104
hsa-miR-374a-5p	0.636083	-0.196486	89	0.0661435	-1.50514	-0.196486	-1.48253
hsa-miR-519c-5p	0.636351	-0.196303	90	0.0668909	-1.49935	-0.196303	-1.48102
hsa-miR-568	0.637461	-0.195547	91	0.0676383	-1.49361	-0.195547	-1.47477
hsa-miR-562	0.638322	-0.194961	92	0.0683857	-1.48792	-0.194961	-1.46992
hsa-miR-6838-5p	0.638862	-0.194593	93	0.069133	-1.48228	-0.194593	-1.46688
hsa-miR-194-5p	0.639585	-0.194102	94	0.0698804	-1.47668	-0.194102	-1.46282
hsa-miR-298	0.640531	-0.19346	95	0.0706278	-1.47113	-0.19346	-1.45752
hsa-miR-628-3p	0.640996	-0.193145	96	0.0713752	-1.46563	-0.193145	-1.45491
hsa-miR-548w	0.643671	-0.191336	97	0.0721226	-1.46016	-0.191336	-1.43996
hsa-miR-4419b	0.643979	-0.191128	98	0.07287	-1.45474	-0.191128	-1.43824
hsa-miR-3910	0.644306	-0.190908	99	0.0736173	-1.44937	-0.190908	-1.43642
hsa-miR-3689b-5p	0.644967	-0.190462	100	0.0743647	-1.44403	-0.190462	-1.43274
hsa-miR-15a-5p	0.645521	-0.19009	101	0.0751121	-1.43874	-0.19009	-1.42966
hsa-miR-515-3p	0.648356	-0.188186	102	0.0758595	-1.43349	-0.188186	-1.41392
hsa-miR-4732-5p	0.651689	-0.185959	103	0.0766069	-1.42827	-0.185959	-1.39551
hsa-miR-4288	0.653272	-0.184906	104	0.0773543	-1.4231	-0.184906	-1.3868
hsa-miR-330-3p	0.653595	-0.184691	105	0.0781016	-1.41796	-0.184691	-1.38503
hsa-miR-579-3p	0.654685	-0.183968	106	0.078849	-1.41286	-0.183968	-1.37905
hsa-miR-6719-3p	0.654938	-0.1838	107	0.0795964	-1.40779	-0.1838	-1.37766
hsa-miR-3136-3p	0.655435	-0.18347	108	0.0803438	-1.40276	-0.18347	-1.37493
hsa-miR-542-3p	0.655508	-0.183422	109	0.0810912	-1.39777	-0.183422	-1.37454
hsa-miR-4449	0.656323	-0.182883	110	0.0818386	-1.39281	-0.182883	-1.37008
hsa-miR-4306	0.656403	-0.182829	111	0.0825859	-1.38789	-0.182829	-1.36964
hsa-miR-6507-3p	0.656971	-0.182454	112	0.0833333	-1.38299	-0.182454	-1.36653
hsa-miR-25-3p	0.657306	-0.182233	113	0.0840807	-1.37814	-0.182233	-1.3647
hsa-miR-132-3p	0.657437	-0.182146	114	0.0848281	-1.37331	-0.182146	-1.36399
hsa-miR-4760-5p	0.65859	-0.181385	115	0.0855755	-1.36851	-0.181385	-1.3577
hsa-miR-6716-5p	0.658692	-0.181317	116	0.0863229	-1.36375	-0.181317	-1.35714
hsa-miR-9500	0.660045	-0.180427	117	0.0870703	-1.35902	-0.180427	-1.34977
hsa-miR-608	0.662156	-0.17904	118	0.0878176	-1.35432	-0.17904	-1.33831
hsa-miR-4429	0.662892	-0.178557	119	0.088565	-1.34964	-0.178557	-1.33432
hsa-miR-3606-5p	0.664247	-0.17767	120	0.0893124	-1.345	-0.17767	-1.32699
hsa-miR-1304-3p	0.6667	-0.176069	121	0.0900598	-1.34039	-0.176069	-1.31375
hsa-miR-181d-5p	0.666783	-0.176015	122	0.0908072	-1.3358	-0.176015	-1.31331
hsa-miR-7845-5p	0.6676	-0.175484	123	0.0915546	-1.33124	-0.175484	-1.30891
hsa-miR-3940-3p	0.668185	-0.175103	124	0.0923019	-1.32671	-0.175103	-1.30577
hsa-miR-34c-3p	0.668529	-0.17488	125	0.0930493	-1.32221	-0.17488	-1.30392
hsa-miR-6832-5p	0.668941	-0.174612	126	0.0937967	-1.31773	-0.174612	-1.30171
hsa-miR-224-3p	0.672165	-0.172524	127	0.0945441	-1.31328	-0.172524	-1.28445
hsa-miR-1208	0.674519	-0.171006	128	0.0952915	-1.30886	-0.171006	-1.27189
hsa-miR-4733-5p	0.675283	-0.170514	129	0.0960389	-1.30446	-0.170514	-1.26783
hsa-miR-1266-3p	0.675368	-0.170459	130	0.0967862	-1.30008	-0.170459	-1.26738
hsa-miR-365b-5p	0.676857	-0.169503	131	0.0975336	-1.29573	-0.169503	-1.25947
hsa-miR-8060	0.677008	-0.169406	132	0.098281	-1.29141	-0.169406	-1.25867
hsa-miR-943	0.679303	-0.167936	133	0.0990284	-1.28711	-0.167936	-1.24652
hsa-miR-5095	0.679488	-0.167818	134	0.0997758	-1.28283	-0.167818	-1.24554
hsa-miR-7843-3p	0.680349	-0.167268	135	0.100523	-1.27858	-0.167268	-1.241
hsa-miR-4298	0.68111	-0.166783	136	0.101271	-1.27435	-0.166783	-1.23698
hsa-miR-802	0.682577	-0.165848	137	0.102018	-1.27014	-0.165848	-1.22926
hsa-miR-22-5p	0.683514	-0.165253	138	0.102765	-1.26595	-0.165253	-1.22434
hsa-miR-4456	0.683732	-0.165114	139	0.103513	-1.26179	-0.165114	-1.22319
hsa-miR-6813-3p	0.684129	-0.164862	140	0.10426	-1.25764	-0.164862	-1.22111
hsa-miR-3202	0.684563	-0.164587	141	0.105007	-1.25352	-0.164587	-1.21883
hsa-miR-5100	0.684679	-0.164513	142	0.105755	-1.24942	-0.164513	-1.21822
hsa-let-7g-5p	0.685809	-0.163797	143	0.106502	-1.24535	-0.163797	-1.2123
hsa-miR-651-3p	0.686455	-0.163388	144	0.10725	-1.24129	-0.163388	-1.20892
hsa-miR-517b-3p	0.687735	-0.162579	145	0.107997	-1.23725	-0.162579	-1.20223
hsa-miR-383-5p	0.688202	-0.162284	146	0.108744	-1.23323	-0.162284	-1.19979
hsa-miR-513a-3p	0.689089	-0.161724	147	0.109492	-1.22924	-0.161724	-1.19517
hsa-miR-3689a-3p	0.689523	-0.161451	148	0.110239	-1.22526	-0.161451	-1.19291
hsa-miR-4733-3p	0.68973	-0.161321	149	0.110987	-1.2213	-0.161321	-1.19183
hsa-miR-939-5p	0.690818	-0.160636	150	0.111734	-1.21736	-0.160636	-1.18617
hsa-miR-1225-5p	0.69174	-0.160057	151	0.112481	-1.21344	-0.160057	-1.18138
hsa-miR-646	0.691766	-0.160041	152	0.113229	-1.20953	-0.160041	-1.18125
hsa-miR-4309	0.696235	-0.157244	153	0.113976	-1.20565	-0.157244	-1.15813
hsa-miR-3140-5p	0.696985	-0.156777	154	0.114723	-1.20178	-0.156777	-1.15427
hsa-miR-4291	0.697391	-0.156523	155	0.115471	-1.19794	-0.156523	-1.15217
hsa-miR-3942-3p	0.699044	-0.155496	156	0.116218	-1.19411	-0.155496	-1.14368
hsa-miR-7849-3p	0.701381	-0.154046	157	0.116966	-1.19029	-0.154046	-1.13169
hsa-miR-4318	0.701678	-0.153862	158	0.117713	-1.1865	-0.153862	-1.13017
hsa-miR-3689a-5p	0.703604	-0.152672	159	0.11846	-1.18272	-0.152672	-1.12033
hsa-miR-2681-3p	0.70391	-0.152483	160	0.119208	-1.17896	-0.152483	-1.11877
hsa-miR-585-3p	0.703952	-0.152457	161	0.119955	-1.17521	-0.152457	-1.11856
hsa-miR-3165	0.704364	-0.152203	162	0.120703	-1.17148	-0.152203	-1.11646
hsa-miR-4438	0.704748	-0.151966	163	0.12145	-1.16777	-0.151966	-1.1145
hsa-miR-4278	0.707144	-0.150492	164	0.122197	-1.16407	-0.150492	-1.10231
hsa-miR-6133	0.707327	-0.15038	165	0.122945	-1.16039	-0.15038	-1.10139
hsa-miR-16-1-3p	0.707583	-0.150222	166	0.123692	-1.15673	-0.150222	-1.10008
hsa-miR-609	0.708801	-0.149475	167	0.124439	-1.15308	-0.149475	-1.09391
hsa-miR-3646	0.710304	-0.148556	168	0.125187	-1.14944	-0.148556	-1.08631
hsa-miR-3622a-3p	0.711649	-0.147734	169	0.125934	-1.14582	-0.147734	-1.07951
hsa-miR-892c-5p	0.712321	-0.147324	170	0.126682	-1.14222	-0.147324	-1.07613
hsa-miR-214-5p	0.712766	-0.147053	171	0.127429	-1.13863	-0.147053	-1.07389
hsa-miR-6840-3p	0.713609	-0.146539	172	0.128176	-1.13505	-0.146539	-1.06964
hsa-miR-1273h-5p	0.714962	-0.145717	173	0.128924	-1.13149	-0.145717	-1.06284
hsa-miR-203a-5p	0.715779	-0.145221	174	0.129671	-1.12795	-0.145221	-1.05874
hsa-miR-4710	0.716523	-0.14477	175	0.130419	-1.12441	-0.14477	-1.05501
hsa-miR-539-5p	0.716673	-0.144679	176	0.131166	-1.1209	-0.144679	-1.05426
hsa-miR-4653-5p	0.717331	-0.14428	177	0.131913	-1.11739	-0.14428	-1.05096
hsa-miR-7151-3p	0.718312	-0.143687	178	0.132661	-1.1139	-0.143687	-1.04606
hsa-miR-513b-3p	0.718827	-0.143376	179	0.133408	-1.11042	-0.143376	-1.04348
hsa-miR-4297	0.719526	-0.142953	180	0.134155	-1.10696	-0.142953	-1.03999
hsa-miR-6835-5p	0.719631	-0.14289	181	0.134903	-1.10351	-0.14289	-1.03947
hsa-miR-147b	0.71995	-0.142698	182	0.13565	-1.10007	-0.142698	-1.03788
hsa-let-7f-2-3p	0.72097	-0.142083	183	0.136398	-1.09665	-0.142083	-1.0328
hsa-miR-33a-3p	0.721353	-0.141852	184	0.137145	-1.09324	-0.141852	-1.03089
hsa-miR-4290	0.722089	-0.141409	185	0.137892	-1.08984	-0.141409	-1.02723
hsa-miR-29a-3p	0.722224	-0.141328	186	0.13864	-1.08645	-0.141328	-1.02656
hsa-miR-125a-5p	0.72343	-0.140604	187	0.139387	-1.08308	-0.140604	-1.02057
hsa-miR-135b-5p	0.725687	-0.139251	188	0.140135	-1.07972	-0.139251	-1.00939
hsa-miR-190b	0.725801	-0.139183	189	0.140882	-1.07637	-0.139183	-1.00882
hsa-miR-320c	0.726173	-0.13896	190	0.141629	-1.07303	-0.13896	-1.00698
hsa-miR-561-3p	0.726734	-0.138625	191	0.142377	-1.0697	-0.138625	-1.00421
hsa-miR-580-3p	0.727019	-0.138454	192	0.143124	-1.06639	-0.138454	-1.0028
hsa-miR-200b-3p	0.728293	-0.137694	193	0.143871	-1.06309	-0.137694	-0.996517
hsa-miR-1303	0.728404	-0.137628	194	0.144619	-1.0598	-0.137628	-0.995969
hsa-miR-326	0.729343	-0.137068	195	0.145366	-1.05652	-0.137068	-0.991343
hsa-miR-6832-3p	0.732123	-0.135416	196	0.146114	-1.05325	-0.135416	-0.977682
hsa-miR-5089-5p	0.732984	-0.134906	197	0.146861	-1.04999	-0.134906	-0.973464
hsa-miR-6717-5p	0.733102	-0.134836	198	0.147608	-1.04675	-0.134836	-0.972886
hsa-miR-6132	0.733178	-0.134791	199	0.148356	-1.04351	-0.134791	-0.972514
hsa-miR-5089-3p	0.733235	-0.134757	200	0.149103	-1.04029	-0.134757	-0.972235
hsa-miR-374b-3p	0.733343	-0.134693	201	0.149851	-1.03707	-0.134693	-0.971707
hsa-miR-452-3p	0.733623	-0.134527	202	0.150598	-1.03387	-0.134527	-0.970337
hsa-miR-3177-5p	0.73387	-0.134381	203	0.151345	-1.03068	-0.134381	-0.969125
hsa-miR-6742-5p	0.734173	-0.134202	204	0.152093	-1.0275	-0.134202	-0.967645
hsa-miR-605-5p	0.734912	-0.133765	205	0.15284	-1.02433	-0.133765	-0.964034
hsa-miR-520d-5p	0.735711	-0.133293	206	0.153587	-1.02117	-0.133293	-0.960133
hsa-miR-4670-5p	0.736378	-0.132899	207	0.154335	-1.01802	-0.132899	-0.95688
hsa-miR-7158-3p	0.737182	-0.132425	208	0.155082	-1.01488	-0.132425	-0.952959
hsa-miR-3620-5p	0.739006	-0.131352	209	0.15583	-1.01175	-0.131352	-0.944087
hsa-miR-424-3p	0.739543	-0.131037	210	0.156577	-1.00863	-0.131037	-0.941482
hsa-miR-205-5p	0.73975	-0.130915	211	0.157324	-1.00552	-0.130915	-0.940478
hsa-miR-6081	0.744327	-0.128236	212	0.158072	-1.00241	-0.128236	-0.918333
hsa-miR-181c-3p	0.745052	-0.127813	213	0.158819	-0.999323	-0.127813	-0.914835
hsa-miR-30b-3p	0.745165	-0.127748	214	0.159567	-0.996241	-0.127748	-0.914291
hsa-miR-3149	0.745444	-0.127585	215	0.160314	-0.993169	-0.127585	-0.912949
hsa-miR-3167	0.745492	-0.127557	216	0.161061	-0.990105	-0.127557	-0.912718
hsa-miR-758-3p	0.745903	-0.127318	217	0.161809	-0.987052	-0.127318	-0.910736
hsa-miR-5092	0.747322	-0.126493	218	0.162556	-0.984007	-0.126493	-0.903916
hsa-miR-2110	0.749999	-0.124939	219	0.163303	-0.980971	-0.124939	-0.891078
hsa-miR-5003-5p	0.750452	-0.124677	220	0.164051	-0.977945	-0.124677	-0.888909
hsa-miR-100-5p	0.750526	-0.124634	221	0.164798	-0.974927	-0.124634	-0.888554
hsa-miR-3147	0.750738	-0.124511	222	0.165546	-0.971918	-0.124511	-0.887539
hsa-miR-581	0.750973	-0.124375	223	0.166293	-0.968918	-0.124375	-0.886415
hsa-miR-4430	0.751686	-0.123964	224	0.16704	-0.965927	-0.123964	-0.883012
hsa-miR-3180-3p	0.752357	-0.123576	225	0.167788	-0.962944	-0.123576	-0.879805
hsa-miR-216a-3p	0.753689	-0.122808	226	0.168535	-0.95997	-0.122808	-0.873455
hsa-miR-3155a	0.753786	-0.122752	227	0.169283	-0.957004	-0.122752	-0.872996
hsa-miR-7-1-3p	0.755653	-0.121678	228	0.17003	-0.954047	-0.121678	-0.864115
hsa-miR-193b-5p	0.755696	-0.121653	229	0.170777	-0.951098	-0.121653	-0.86391
hsa-miR-493-5p	0.755938	-0.121514	230	0.171525	-0.948157	-0.121514	-0.862761
hsa-miR-548am-3p	0.756134	-0.121401	231	0.172272	-0.945225	-0.121401	-0.861826
hsa-miR-3184-3p	0.756148	-0.121393	232	0.173019	-0.9423	-0.121393	-0.861763
hsa-miR-5700	0.756185	-0.121372	233	0.173767	-0.939384	-0.121372	-0.861586
hsa-miR-449c-3p	0.756401	-0.121248	234	0.174514	-0.936476	-0.121248	-0.860561
hsa-miR-525-5p	0.756784	-0.121028	235	0.175262	-0.933575	-0.121028	-0.858742
hsa-miR-154-3p	0.757104	-0.120844	236	0.176009	-0.930682	-0.120844	-0.857225
hsa-miR-3671	0.757163	-0.12081	237	0.176756	-0.927797	-0.12081	-0.856944
hsa-miR-1910-5p	0.757976	-0.120345	238	0.177504	-0.92492	-0.120345	-0.853094
hsa-miR-891a-5p	0.758258	-0.120183	239	0.178251	-0.92205	-0.120183	-0.851757
hsa-miR-4701-3p	0.760024	-0.119173	240	0.178999	-0.919188	-0.119173	-0.843404
hsa-miR-92a-2-5p	0.760683	-0.118796	241	0.179746	-0.916334	-0.118796	-0.840293
hsa-miR-6767-3p	0.760977	-0.118629	242	0.180493	-0.913487	-0.118629	-0.838907
hsa-miR-3199	0.76232	-0.117862	243	0.181241	-0.910647	-0.117862	-0.832574
hsa-miR-4540	0.762388	-0.117824	244	0.181988	-0.907815	-0.117824	-0.832257
hsa-miR-553	0.764562	-0.116587	245	0.182735	-0.90499	-0.116587	-0.822034
hsa-miR-4317	0.765273	-0.116184	246	0.183483	-0.902172	-0.116184	-0.818695
hsa-miR-4715-5p	0.765687	-0.115949	247	0.18423	-0.899361	-0.115949	-0.816753
hsa-miR-331-5p	0.765776	-0.115898	248	0.184978	-0.896557	-0.115898	-0.816336
hsa-miR-129-2-3p	0.767015	-0.115196	249	0.185725	-0.893761	-0.115196	-0.810533
hsa-miR-4664-3p	0.770931	-0.112985	250	0.186472	-0.890971	-0.112985	-0.79225
hsa-miR-4422	0.772337	-0.112193	251	0.18722	-0.888188	-0.112193	-0.785706
hsa-miR-5582-5p	0.772379	-0.11217	252	0.187967	-0.885412	-0.11217	-0.785513
hsa-miR-4640-3p	0.773191	-0.111713	253	0.188714	-0.882643	-0.111713	-0.781739
hsa-miR-548ak	0.773809	-0.111366	254	0.189462	-0.879881	-0.111366	-0.77887
hsa-miR-223-5p	0.773903	-0.111313	255	0.190209	-0.877125	-0.111313	-0.778433
hsa-miR-645	0.774688	-0.110873	256	0.190957	-0.874376	-0.110873	-0.774794
hsa-miR-455-3p	0.775235	-0.110566	257	0.191704	-0.871634	-0.110566	-0.77226
hsa-miR-6837-5p	0.775649	-0.110335	258	0.192451	-0.868898	-0.110335	-0.770343
hsa-miR-450a-3p	0.776518	-0.109848	259	0.193199	-0.866169	-0.109848	-0.766325
hsa-miR-3913-5p	0.77665	-0.109775	260	0.193946	-0.863446	-0.109775	-0.765716
hsa-miR-490-5p	0.777408	-0.109351	261	0.194694	-0.860729	-0.109351	-0.762211
hsa-miR-8088	0.777417	-0.109346	262	0.195441	-0.858019	-0.109346	-0.762172
hsa-miR-4719	0.777894	-0.10908	263	0.196188	-0.855315	-0.10908	-0.75997
hsa-miR-1269a	0.777954	-0.109046	264	0.196936	-0.852618	-0.109046	-0.759691
hsa-miR-103a-3p	0.779023	-0.10845	265	0.197683	-0.849926	-0.10845	-0.754764
hsa-miR-3607-3p	0.779234	-0.108332	266	0.19843	-0.847241	-0.108332	-0.753789
hsa-miR-6514-3p	0.779593	-0.108132	267	0.199178	-0.844561	-0.108132	-0.752136
hsa-miR-4310	0.779876	-0.107974	268	0.199925	-0.841888	-0.107974	-0.750832
hsa-miR-6718-5p	0.780184	-0.107803	269	0.200673	-0.839221	-0.107803	-0.749415
hsa-miR-7112-5p	0.781494	-0.107074	270	0.20142	-0.83656	-0.107074	-0.743392
hsa-miR-518b	0.782186	-0.10669	271	0.202167	-0.833904	-0.10669	-0.740214
hsa-miR-150-5p	0.782841	-0.106326	272	0.202915	-0.831255	-0.106326	-0.737207
hsa-miR-6811-5p	0.783409	-0.106011	273	0.203662	-0.828611	-0.106011	-0.734605
hsa-miR-3650	0.783932	-0.105722	274	0.20441	-0.825973	-0.105722	-0.73221
hsa-miR-3972	0.783982	-0.105694	275	0.205157	-0.823341	-0.105694	-0.731981
hsa-miR-1272	0.784136	-0.105608	276	0.205904	-0.820715	-0.105608	-0.731273
hsa-miR-3150a-5p	0.785226	-0.105005	277	0.206652	-0.818094	-0.105005	-0.726286
hsa-miR-4730	0.785421	-0.104898	278	0.207399	-0.815479	-0.104898	-0.725398
hsa-miR-631	0.786509	-0.104296	279	0.208146	-0.812869	-0.104296	-0.720425
hsa-miR-4659a-5p	0.786516	-0.104292	280	0.208894	-0.810265	-0.104292	-0.720394
hsa-miR-3195	0.786706	-0.104187	281	0.209641	-0.807667	-0.104187	-0.719526
hsa-miR-188-5p	0.786743	-0.104167	282	0.210389	-0.805073	-0.104167	-0.71936
hsa-miR-140-5p	0.78726	-0.103882	283	0.211136	-0.802486	-0.103882	-0.717
hsa-miR-454-5p	0.788102	-0.103418	284	0.211883	-0.799903	-0.103418	-0.713164
hsa-miR-4764-3p	0.788653	-0.103114	285	0.212631	-0.797326	-0.103114	-0.710651
hsa-miR-3150a-3p	0.788668	-0.103106	286	0.213378	-0.794754	-0.103106	-0.710586
hsa-miR-135a-3p	0.788919	-0.102967	287	0.214126	-0.792188	-0.102967	-0.709441
hsa-miR-555	0.789424	-0.10269	288	0.214873	-0.789627	-0.10269	-0.707145
hsa-miR-6504-5p	0.790866	-0.101897	289	0.21562	-0.78707	-0.101897	-0.700594
hsa-miR-3170	0.791142	-0.101746	290	0.216368	-0.784519	-0.101746	-0.699341
hsa-miR-4664-5p	0.79125	-0.101686	291	0.217115	-0.781973	-0.101686	-0.698848
hsa-miR-3938	0.791304	-0.101657	292	0.217862	-0.779433	-0.101657	-0.698607
hsa-miR-5187-3p	0.791949	-0.101303	293	0.21861	-0.776897	-0.101303	-0.69568
hsa-miR-659-3p	0.792131	-0.101203	294	0.219357	-0.774366	-0.101203	-0.694854
hsa-miR-3973	0.79301	-0.100721	295	0.220105	-0.77184	-0.100721	-0.690872
hsa-miR-193b-3p	0.79464	-0.0998295	296	0.220852	-0.769319	-0.0998295	-0.683501
hsa-miR-3907	0.794935	-0.0996686	297	0.221599	-0.766803	-0.0996686	-0.68217
hsa-miR-4500	0.794966	-0.0996513	298	0.222347	-0.764291	-0.0996513	-0.682027
hsa-miR-483-5p	0.795708	-0.0992465	299	0.223094	-0.761785	-0.0992465	-0.678681
hsa-miR-6885-5p	0.795914	-0.0991337	300	0.223842	-0.759283	-0.0991337	-0.677749
hsa-miR-3179	0.796024	-0.0990741	301	0.224589	-0.756786	-0.0990741	-0.677256
hsa-miR-6511b-5p	0.796053	-0.0990582	302	0.225336	-0.754294	-0.0990582	-0.677125
hsa-miR-7844-5p	0.796432	-0.0988513	303	0.226084	-0.751807	-0.0988513	-0.675414
hsa-miR-34b-3p	0.796676	-0.0987182	304	0.226831	-0.749324	-0.0987182	-0.674314
hsa-miR-1301-3p	0.797382	-0.0983337	305	0.227578	-0.746845	-0.0983337	-0.671135
hsa-miR-30a-3p	0.79769	-0.0981657	306	0.228326	-0.744372	-0.0981657	-0.669746
hsa-miR-648	0.797764	-0.0981253	307	0.229073	-0.741902	-0.0981253	-0.669413
hsa-miR-130a-3p	0.798492	-0.0977295	308	0.229821	-0.739438	-0.0977295	-0.66614
hsa-let-7d-3p	0.798697	-0.0976177	309	0.230568	-0.736978	-0.0976177	-0.665217
hsa-miR-382-5p	0.799026	-0.097439	310	0.231315	-0.734522	-0.097439	-0.663739
hsa-miR-6836-3p	0.799274	-0.0973044	311	0.232063	-0.73207	-0.0973044	-0.662627
hsa-miR-625-3p	0.799396	-0.0972383	312	0.23281	-0.729624	-0.0972383	-0.66208
hsa-miR-3678-3p	0.799657	-0.0970961	313	0.233558	-0.727181	-0.0970961	-0.660904
hsa-miR-548i	0.801778	-0.0959458	314	0.234305	-0.724743	-0.0959458	-0.651396
hsa-miR-4498	0.801852	-0.0959059	315	0.235052	-0.722309	-0.0959059	-0.651065
hsa-miR-6756-5p	0.803524	-0.0950012	316	0.2358	-0.719879	-0.0950012	-0.643587
hsa-miR-5591-3p	0.803742	-0.0948834	317	0.236547	-0.717454	-0.0948834	-0.642612
hsa-miR-30c-2-3p	0.804057	-0.0947129	318	0.237294	-0.715033	-0.0947129	-0.641203
hsa-miR-3150b-3p	0.804558	-0.0944427	319	0.238042	-0.712616	-0.0944427	-0.63897
hsa-miR-185-3p	0.804603	-0.0944185	320	0.238789	-0.710203	-0.0944185	-0.63877
hsa-miR-6888-5p	0.805309	-0.0940374	321	0.239537	-0.707794	-0.0940374	-0.635619
hsa-miR-3692-5p	0.805442	-0.093966	322	0.240284	-0.705389	-0.093966	-0.635029
hsa-miR-6865-3p	0.805659	-0.0938487	323	0.241031	-0.702989	-0.0938487	-0.634059
hsa-miR-3686	0.80578	-0.0937834	324	0.241779	-0.700592	-0.0937834	-0.633519
hsa-miR-887-5p	0.806212	-0.0935508	325	0.242526	-0.6982	-0.0935508	-0.631597
hsa-miR-636	0.806785	-0.0932424	326	0.243274	-0.695811	-0.0932424	-0.629047
hsa-miR-17-5p	0.8069	-0.0931803	327	0.244021	-0.693427	-0.0931803	-0.628533
hsa-miR-7113-3p	0.808929	-0.0920898	328	0.244768	-0.691046	-0.0920898	-0.619518
hsa-miR-4717-3p	0.810583	-0.0912025	329	0.245516	-0.688669	-0.0912025	-0.612184
hsa-miR-548bb-5p	0.810822	-0.0910746	330	0.246263	-0.686296	-0.0910746	-0.611127
hsa-miR-5583-3p	0.812382	-0.0902399	331	0.24701	-0.683928	-0.0902399	-0.604226
hsa-miR-4328	0.812966	-0.0899278	332	0.247758	-0.681562	-0.0899278	-0.601646
hsa-miR-1234-3p	0.813629	-0.0895733	333	0.248505	-0.679201	-0.0895733	-0.598716
hsa-miR-324-3p	0.815348	-0.0886572	334	0.249253	-0.676844	-0.0886572	-0.591142
hsa-miR-1914-3p	0.815538	-0.0885561	335	0.25	-0.67449	-0.0885561	-0.590306
hsa-miR-361-3p	0.815538	-0.0885558	336	0.250747	-0.67214	-0.0885558	-0.590304
hsa-miR-4639-5p	0.815845	-0.0883923	337	0.251495	-0.669793	-0.0883923	-0.588953
hsa-miR-1252-3p	0.816126	-0.0882426	338	0.252242	-0.667451	-0.0882426	-0.587715
hsa-miR-3607-5p	0.816329	-0.0881346	339	0.25299	-0.665112	-0.0881346	-0.586823
hsa-miR-495-3p	0.816843	-0.0878616	340	0.253737	-0.662776	-0.0878616	-0.584565
hsa-miR-3682-3p	0.81766	-0.0874272	341	0.254484	-0.660445	-0.0874272	-0.580975
hsa-miR-5589-5p	0.818157	-0.0871633	342	0.255232	-0.658116	-0.0871633	-0.578792
hsa-miR-892c-3p	0.818381	-0.0870442	343	0.255979	-0.655792	-0.0870442	-0.577808
hsa-miR-509-3-5p	0.818405	-0.0870317	344	0.256726	-0.653471	-0.0870317	-0.577705
hsa-miR-567	0.819109	-0.0866584	345	0.257474	-0.651153	-0.0866584	-0.574619
hsa-miR-572	0.819531	-0.0864346	346	0.258221	-0.648839	-0.0864346	-0.572769
hsa-miR-515-5p	0.820241	-0.0860584	347	0.258969	-0.646528	-0.0860584	-0.569659
hsa-miR-504-5p	0.821076	-0.0856166	348	0.259716	-0.644221	-0.0856166	-0.566006
hsa-miR-551b-5p	0.822105	-0.0850726	349	0.260463	-0.641917	-0.0850726	-0.561509
hsa-miR-548ai	0.822583	-0.0848203	350	0.261211	-0.639617	-0.0848203	-0.559424
hsa-miR-3121-3p	0.823046	-0.0845757	351	0.261958	-0.63732	-0.0845757	-0.557402
hsa-miR-2681-5p	0.823443	-0.0843667	352	0.262706	-0.635027	-0.0843667	-0.555674
hsa-miR-200a-5p	0.823669	-0.0842472	353	0.263453	-0.632736	-0.0842472	-0.554686
hsa-miR-18a-3p	0.82411	-0.084015	354	0.2642	-0.630449	-0.084015	-0.552767
hsa-miR-548b-3p	0.824118	-0.0840104	355	0.264948	-0.628166	-0.0840104	-0.552729
hsa-miR-4258	0.824185	-0.0839751	356	0.265695	-0.625885	-0.0839751	-0.552437
hsa-miR-424-5p	0.825401	-0.0833349	357	0.266442	-0.623608	-0.0833349	-0.547144
hsa-miR-7108-3p	0.825734	-0.08316	358	0.26719	-0.621334	-0.08316	-0.545698
hsa-miR-4724-5p	0.825988	-0.0830262	359	0.267937	-0.619064	-0.0830262	-0.544593
hsa-miR-6751-3p	0.826005	-0.0830175	360	0.268685	-0.616796	-0.0830175	-0.544521
hsa-miR-6509-5p	0.826039	-0.0829996	361	0.269432	-0.614532	-0.0829996	-0.544373
hsa-miR-5091	0.82626	-0.0828835	362	0.270179	-0.612271	-0.0828835	-0.543413
hsa-miR-4721	0.826339	-0.0828415	363	0.270927	-0.610013	-0.0828415	-0.543066
hsa-miR-5010-5p	0.826406	-0.0828066	364	0.271674	-0.607758	-0.0828066	-0.542777
hsa-miR-5582-3p	0.82668	-0.0826627	365	0.272422	-0.605506	-0.0826627	-0.541588
hsa-miR-6131	0.827854	-0.0820465	366	0.273169	-0.603257	-0.0820465	-0.536493
hsa-miR-664b-5p	0.828186	-0.0818722	367	0.273916	-0.601011	-0.0818722	-0.535053
hsa-miR-548as-5p	0.829276	-0.0813009	368	0.274664	-0.598768	-0.0813009	-0.53033
hsa-miR-4454	0.829413	-0.0812291	369	0.275411	-0.596529	-0.0812291	-0.529737
hsa-miR-4639-3p	0.830104	-0.0808677	370	0.276158	-0.594292	-0.0808677	-0.526749
hsa-miR-3680-5p	0.831126	-0.0803331	371	0.276906	-0.592058	-0.0803331	-0.52233
hsa-miR-3143	0.831216	-0.0802861	372	0.277653	-0.589827	-0.0802861	-0.521941
hsa-miR-374a-3p	0.831392	-0.080194	373	0.278401	-0.587599	-0.080194	-0.52118
hsa-miR-921	0.833435	-0.0791285	374	0.279148	-0.585374	-0.0791285	-0.512371
hsa-miR-219a-1-3p	0.833749	-0.0789645	375	0.279895	-0.583152	-0.0789645	-0.511016
hsa-miR-1251-3p	0.834041	-0.0788124	376	0.280643	-0.580933	-0.0788124	-0.509758
hsa-miR-4766-3p	0.83668	-0.0774407	377	0.28139	-0.578717	-0.0774407	-0.498419
hsa-miR-3120-5p	0.837308	-0.0771149	378	0.282138	-0.576503	-0.0771149	-0.495725
hsa-miR-3923	0.837916	-0.0767997	379	0.282885	-0.574293	-0.0767997	-0.49312
hsa-miR-342-3p	0.838243	-0.07663	380	0.283632	-0.572085	-0.07663	-0.491717
hsa-miR-1264	0.838662	-0.076413	381	0.28438	-0.56988	-0.076413	-0.489923
hsa-miR-4485-5p	0.839133	-0.0761694	382	0.285127	-0.567677	-0.0761694	-0.487909
hsa-miR-3714	0.839196	-0.0761367	383	0.285874	-0.565478	-0.0761367	-0.487639
hsa-miR-412-3p	0.839665	-0.0758939	384	0.286622	-0.563281	-0.0758939	-0.485631
hsa-miR-1290	0.841366	-0.0750153	385	0.287369	-0.561087	-0.0750153	-0.478368
hsa-miR-3648	0.841544	-0.074923	386	0.288117	-0.558895	-0.074923	-0.477606
hsa-miR-4303	0.841731	-0.0748267	387	0.288864	-0.556707	-0.0748267	-0.47681
hsa-miR-545-5p	0.84189	-0.0747444	388	0.289611	-0.55452	-0.0747444	-0.47613
hsa-miR-632	0.844693	-0.0733009	389	0.290359	-0.552337	-0.0733009	-0.464196
hsa-miR-3135a	0.844761	-0.0732664	390	0.291106	-0.550156	-0.0732664	-0.463911
hsa-miR-4759	0.844812	-0.07324	391	0.291854	-0.547978	-0.07324	-0.463692
hsa-miR-4253	0.84532	-0.0729789	392	0.292601	-0.545802	-0.0729789	-0.461535
hsa-miR-508-5p	0.845565	-0.0728531	393	0.293348	-0.543629	-0.0728531	-0.460495
hsa-miR-502-5p	0.84564	-0.0728144	394	0.294096	-0.541459	-0.0728144	-0.460175
hsa-miR-200a-3p	0.846432	-0.072408	395	0.294843	-0.539291	-0.072408	-0.456815
hsa-miR-4507	0.846585	-0.0723296	396	0.29559	-0.537126	-0.0723296	-0.456167
hsa-miR-422a	0.846596	-0.072324	397	0.296338	-0.534963	-0.072324	-0.456121
hsa-miR-196b-5p	0.8469	-0.0721677	398	0.297085	-0.532802	-0.0721677	-0.454828
hsa-miR-4690-5p	0.84767	-0.0717731	399	0.297833	-0.530644	-0.0717731	-0.451566
hsa-miR-5692a	0.848267	-0.0714674	400	0.29858	-0.528489	-0.0714674	-0.449039
hsa-miR-1285-5p	0.848596	-0.0712992	401	0.299327	-0.526336	-0.0712992	-0.447649
hsa-miR-7109-3p	0.848625	-0.0712841	402	0.300075	-0.524186	-0.0712841	-0.447524
hsa-miR-3197	0.849778	-0.0706947	403	0.300822	-0.522037	-0.0706947	-0.442651
hsa-miR-518f-3p	0.850076	-0.0705424	404	0.30157	-0.519892	-0.0705424	-0.441392
hsa-miR-6803-5p	0.850154	-0.0705026	405	0.302317	-0.517748	-0.0705026	-0.441064
hsa-miR-6856-5p	0.850787	-0.0701792	406	0.303064	-0.515608	-0.0701792	-0.43839
hsa-miR-575	0.851309	-0.0699129	407	0.303812	-0.513469	-0.0699129	-0.436189
hsa-miR-6852-5p	0.853441	-0.0688264	408	0.304559	-0.511333	-0.0688264	-0.427207
hsa-miR-4745-3p	0.853918	-0.0685838	409	0.305306	-0.509199	-0.0685838	-0.425201
hsa-miR-6847-5p	0.855251	-0.0679063	410	0.306054	-0.507067	-0.0679063	-0.419601
hsa-miR-1825	0.856581	-0.0672315	411	0.306801	-0.504938	-0.0672315	-0.414023
hsa-miR-6511b-3p	0.857017	-0.0670108	412	0.307549	-0.502811	-0.0670108	-0.412198
hsa-miR-4763-3p	0.857679	-0.066675	413	0.308296	-0.500686	-0.066675	-0.409422
hsa-miR-520g-3p	0.857843	-0.0665921	414	0.309043	-0.498564	-0.0665921	-0.408736
hsa-miR-33b-5p	0.857936	-0.0665452	415	0.309791	-0.496444	-0.0665452	-0.408348
hsa-miR-3160-5p	0.860092	-0.0654553	416	0.310538	-0.494326	-0.0654553	-0.399339
hsa-miR-518c-5p	0.860144	-0.0654287	417	0.311286	-0.49221	-0.0654287	-0.399119
hsa-miR-4652-3p	0.860785	-0.0651053	418	0.312033	-0.490096	-0.0651053	-0.396446
hsa-miR-208b-5p	0.861226	-0.0648827	419	0.31278	-0.487985	-0.0648827	-0.394605
hsa-miR-361-5p	0.861465	-0.0647626	420	0.313528	-0.485876	-0.0647626	-0.393613
hsa-miR-518f-5p	0.862679	-0.0641507	421	0.314275	-0.483769	-0.0641507	-0.388554
hsa-miR-3934-5p	0.862769	-0.0641057	422	0.315022	-0.481664	-0.0641057	-0.388182
hsa-miR-1267	0.862972	-0.0640034	423	0.31577	-0.479561	-0.0640034	-0.387336
hsa-miR-7975	0.864679	-0.0631449	424	0.316517	-0.47746	-0.0631449	-0.38024
hsa-miR-3616-5p	0.864836	-0.0630663	425	0.317265	-0.475362	-0.0630663	-0.37959
hsa-miR-4714-5p	0.865286	-0.0628405	426	0.318012	-0.473265	-0.0628405	-0.377723
hsa-miR-5188	0.865364	-0.0628013	427	0.318759	-0.471171	-0.0628013	-0.377399
hsa-miR-103b	0.866519	-0.0622218	428	0.319507	-0.469079	-0.0622218	-0.372609
hsa-miR-662	0.867884	-0.0615383	429	0.320254	-0.466988	-0.0615383	-0.366958
hsa-miR-4667-3p	0.868126	-0.0614173	430	0.321001	-0.4649	-0.0614173	-0.365958
hsa-miR-4747-5p	0.868735	-0.0611128	431	0.321749	-0.462814	-0.0611128	-0.36344
hsa-miR-6721-5p	0.868752	-0.061104	432	0.322496	-0.46073	-0.061104	-0.363368
hsa-miR-4657	0.869476	-0.0607422	433	0.323244	-0.458648	-0.0607422	-0.360377
hsa-miR-3144-3p	0.870107	-0.0604274	434	0.323991	-0.456567	-0.0604274	-0.357774
hsa-miR-2114-3p	0.870614	-0.0601743	435	0.324738	-0.454489	-0.0601743	-0.355683
hsa-miR-518e-3p	0.87203	-0.0594686	436	0.325486	-0.452413	-0.0594686	-0.349848
hsa-miR-3074-3p	0.872335	-0.0593168	437	0.326233	-0.450339	-0.0593168	-0.348593
hsa-miR-510-5p	0.872841	-0.0590647	438	0.326981	-0.448266	-0.0590647	-0.34651
hsa-miR-4307	0.873207	-0.0588826	439	0.327728	-0.446196	-0.0588826	-0.345004
hsa-miR-628-5p	0.873316	-0.0588288	440	0.328475	-0.444127	-0.0588288	-0.344559
hsa-miR-3653-5p	0.87387	-0.0585531	441	0.329223	-0.44206	-0.0585531	-0.34228
hsa-miR-548ao-3p	0.875755	-0.0576174	442	0.32997	-0.439996	-0.0576174	-0.334545
hsa-miR-4524b-3p	0.876028	-0.0574819	443	0.330717	-0.437933	-0.0574819	-0.333425
hsa-miR-450b-5p	0.876064	-0.0574644	444	0.331465	-0.435872	-0.0574644	-0.33328
hsa-miR-491-3p	0.876243	-0.0573755	445	0.332212	-0.433813	-0.0573755	-0.332545
hsa-miR-191-3p	0.876376	-0.0573093	446	0.33296	-0.431755	-0.0573093	-0.331998
hsa-miR-6079	0.876429	-0.0572832	447	0.333707	-0.4297	-0.0572832	-0.331782
hsa-miR-3613-5p	0.877484	-0.0567608	448	0.334454	-0.427646	-0.0567608	-0.327464
hsa-miR-3667-5p	0.878701	-0.0561588	449	0.335202	-0.425594	-0.0561588	-0.322487
hsa-miR-3117-3p	0.879216	-0.0559046	450	0.335949	-0.423544	-0.0559046	-0.320386
hsa-miR-663a	0.88012	-0.0554582	451	0.336697	-0.421496	-0.0554582	-0.316696
hsa-miR-204-5p	0.88016	-0.0554382	452	0.337444	-0.419449	-0.0554382	-0.31653
hsa-miR-132-5p	0.880204	-0.0554166	453	0.338191	-0.417404	-0.0554166	-0.316352
hsa-miR-4770	0.880674	-0.055185	454	0.338939	-0.415361	-0.055185	-0.314437
hsa-miR-521	0.880835	-0.0551053	455	0.339686	-0.41332	-0.0551053	-0.313779
hsa-miR-489-3p	0.881279	-0.0548867	456	0.340433	-0.41128	-0.0548867	-0.311971
hsa-miR-510-3p	0.881649	-0.0547045	457	0.341181	-0.409242	-0.0547045	-0.310465
hsa-miR-3917	0.881823	-0.0546185	458	0.341928	-0.407206	-0.0546185	-0.309754
hsa-miR-451b	0.881886	-0.0545875	459	0.342676	-0.405172	-0.0545875	-0.309498
hsa-miR-598-3p	0.882003	-0.05453	460	0.343423	-0.403139	-0.05453	-0.309023
hsa-miR-4658	0.88295	-0.0540641	461	0.34417	-0.401108	-0.0540641	-0.305171
hsa-miR-650	0.883214	-0.0539343	462	0.344918	-0.399078	-0.0539343	-0.304098
hsa-miR-503-5p	0.883353	-0.0538659	463	0.345665	-0.39705	-0.0538659	-0.303532
hsa-miR-892a	0.88503	-0.0530418	464	0.346413	-0.395024	-0.0530418	-0.29672
hsa-miR-4705	0.885364	-0.0528779	465	0.34716	-0.392999	-0.0528779	-0.295365
hsa-miR-3609	0.886089	-0.0525226	466	0.347907	-0.390976	-0.0525226	-0.292428
hsa-miR-27a-5p	0.886135	-0.0525002	467	0.348655	-0.388955	-0.0525002	-0.292243
hsa-miR-7154-3p	0.886415	-0.0523631	468	0.349402	-0.386935	-0.0523631	-0.291109
hsa-miR-6734-3p	0.886536	-0.0523036	469	0.350149	-0.384917	-0.0523036	-0.290618
hsa-miR-372-5p	0.88662	-0.0522625	470	0.350897	-0.3829	-0.0522625	-0.290278
hsa-miR-105-3p	0.887088	-0.0520334	471	0.351644	-0.380885	-0.0520334	-0.288384
hsa-miR-6878-3p	0.88734	-0.0519097	472	0.352392	-0.378872	-0.0519097	-0.287362
hsa-miR-101-5p	0.88735	-0.0519049	473	0.353139	-0.376859	-0.0519049	-0.287321
hsa-miR-3610	0.887576	-0.0517942	474	0.353886	-0.374849	-0.0517942	-0.286407
hsa-miR-4764-5p	0.887643	-0.0517617	475	0.354634	-0.37284	-0.0517617	-0.286138
hsa-miR-1180-5p	0.887654	-0.0517561	476	0.355381	-0.370832	-0.0517561	-0.286092
hsa-miR-1237-3p	0.887842	-0.0516645	477	0.356129	-0.368826	-0.0516645	-0.285335
hsa-miR-4251	0.88791	-0.0516313	478	0.356876	-0.366822	-0.0516313	-0.28506
hsa-miR-214-3p	0.887918	-0.0516273	479	0.357623	-0.364819	-0.0516273	-0.285027
hsa-miR-877-3p	0.888063	-0.0515562	480	0.358371	-0.362817	-0.0515562	-0.284439
hsa-miR-641	0.888691	-0.0512493	481	0.359118	-0.360817	-0.0512493	-0.281902
hsa-miR-5001-5p	0.888737	-0.0512269	482	0.359865	-0.358818	-0.0512269	-0.281717
hsa-miR-4656	0.888754	-0.0512184	483	0.360613	-0.356821	-0.0512184	-0.281646
hsa-miR-4677-3p	0.889173	-0.0510137	484	0.36136	-0.354825	-0.0510137	-0.279954
hsa-miR-23b-5p	0.889259	-0.0509717	485	0.362108	-0.352831	-0.0509717	-0.279607
hsa-miR-4783-5p	0.889401	-0.0509023	486	0.362855	-0.350838	-0.0509023	-0.279033
hsa-miR-29c-3p	0.889551	-0.0508293	487	0.363602	-0.348846	-0.0508293	-0.27843
hsa-miR-5587-3p	0.889585	-0.0508126	488	0.36435	-0.346856	-0.0508126	-0.278292
hsa-miR-4769-3p	0.890019	-0.0506006	489	0.365097	-0.344867	-0.0506006	-0.276539
hsa-miR-3619-3p	0.890768	-0.0502353	490	0.365845	-0.34288	-0.0502353	-0.27352
hsa-miR-3139	0.890982	-0.050131	491	0.366592	-0.340893	-0.050131	-0.272657
hsa-miR-3927-3p	0.891152	-0.0500484	492	0.367339	-0.338909	-0.0500484	-0.271974
hsa-miR-5590-5p	0.891288	-0.0499819	493	0.368087	-0.336925	-0.0499819	-0.271425
hsa-miR-195-5p	0.892053	-0.0496093	494	0.368834	-0.334943	-0.0496093	-0.268344
hsa-miR-548ay-5p	0.893327	-0.0489896	495	0.369581	-0.332962	-0.0489896	-0.263222
hsa-miR-6837-3p	0.894209	-0.0485609	496	0.370329	-0.330983	-0.0485609	-0.259678
hsa-miR-4667-5p	0.894892	-0.0482294	497	0.371076	-0.329004	-0.0482294	-0.256938
hsa-miR-587	0.895197	-0.0480815	498	0.371824	-0.327027	-0.0480815	-0.255715
hsa-miR-22-3p	0.895485	-0.0479415	499	0.372571	-0.325052	-0.0479415	-0.254557
hsa-miR-3153	0.896375	-0.0475101	500	0.373318	-0.323077	-0.0475101	-0.250991
hsa-miR-6891-3p	0.896609	-0.0473971	501	0.374066	-0.321104	-0.0473971	-0.250057
hsa-miR-514b-5p	0.896783	-0.0473125	502	0.374813	-0.319132	-0.0473125	-0.249357
hsa-miR-888-5p	0.896875	-0.0472681	503	0.375561	-0.317161	-0.0472681	-0.248991
hsa-miR-8074	0.896923	-0.0472447	504	0.376308	-0.315192	-0.0472447	-0.248797
hsa-miR-4274	0.897573	-0.0469302	505	0.377055	-0.313224	-0.0469302	-0.246197
hsa-miR-4720-3p	0.898179	-0.0466373	506	0.377803	-0.311257	-0.0466373	-0.243776
hsa-miR-378d	0.898855	-0.0463104	507	0.37855	-0.309291	-0.0463104	-0.241073
hsa-miR-6830-5p	0.899084	-0.0461996	508	0.379297	-0.307326	-0.0461996	-0.240158
hsa-miR-6715b-5p	0.899215	-0.0461366	509	0.380045	-0.305363	-0.0461366	-0.239637
hsa-miR-3074-5p	0.899674	-0.0459147	510	0.380792	-0.303401	-0.0459147	-0.237802
hsa-miR-550b-3p	0.90002	-0.0457477	511	0.38154	-0.30144	-0.0457477	-0.236422
hsa-miR-624-3p	0.900284	-0.0456204	512	0.382287	-0.29948	-0.0456204	-0.235369
hsa-miR-4675	0.901069	-0.0452421	513	0.383034	-0.297521	-0.0452421	-0.232242
hsa-miR-548ab	0.901222	-0.0451684	514	0.383782	-0.295563	-0.0451684	-0.231633
hsa-miR-626	0.901399	-0.0450831	515	0.384529	-0.293607	-0.0450831	-0.230927
hsa-miR-6753-5p	0.901775	-0.0449016	516	0.385277	-0.291652	-0.0449016	-0.229428
hsa-miR-1249-3p	0.90178	-0.0448994	517	0.386024	-0.289697	-0.0448994	-0.22941
hsa-miR-4772-5p	0.902402	-0.0445999	518	0.386771	-0.287744	-0.0445999	-0.226933
hsa-miR-548v	0.902966	-0.0443286	519	0.387519	-0.285792	-0.0443286	-0.224691
hsa-miR-3684	0.903843	-0.0439071	520	0.388266	-0.283841	-0.0439071	-0.221206
hsa-miR-105-5p	0.904151	-0.0437588	521	0.389013	-0.281891	-0.0437588	-0.21998
hsa-miR-449a	0.904287	-0.0436935	522	0.389761	-0.279942	-0.0436935	-0.219441
hsa-miR-4417	0.904584	-0.0435511	523	0.390508	-0.277995	-0.0435511	-0.218263
hsa-miR-4437	0.904713	-0.0434891	524	0.391256	-0.276048	-0.0434891	-0.217751
hsa-miR-3925-5p	0.904909	-0.0433953	525	0.392003	-0.274102	-0.0433953	-0.216975
hsa-miR-4477a	0.906727	-0.0425234	526	0.39275	-0.272158	-0.0425234	-0.209768
hsa-miR-770-5p	0.908509	-0.0416708	527	0.393498	-0.270214	-0.0416708	-0.20272
hsa-miR-6819-3p	0.909205	-0.0413382	528	0.394245	-0.268272	-0.0413382	-0.19997
hsa-miR-1273a	0.909697	-0.0411031	529	0.394993	-0.26633	-0.0411031	-0.198026
hsa-miR-566	0.910176	-0.0408745	530	0.39574	-0.264389	-0.0408745	-0.196136
hsa-miR-4776-3p	0.910361	-0.0407863	531	0.396487	-0.26245	-0.0407863	-0.195407
hsa-miR-4743-3p	0.910855	-0.0405508	532	0.397235	-0.260511	-0.0405508	-0.193461
hsa-miR-3142	0.910925	-0.0405175	533	0.397982	-0.258574	-0.0405175	-0.193185
hsa-miR-6739-3p	0.911715	-0.0401408	534	0.398729	-0.256637	-0.0401408	-0.190071
hsa-miR-6514-5p	0.911795	-0.0401028	535	0.399477	-0.254701	-0.0401028	-0.189757
hsa-miR-1255a	0.912015	-0.0399982	536	0.400224	-0.252767	-0.0399982	-0.188892
hsa-miR-573	0.912063	-0.039975	537	0.400972	-0.250833	-0.039975	-0.188701
hsa-miR-548as-3p	0.912848	-0.0396013	538	0.401719	-0.2489	-0.0396013	-0.185612
hsa-miR-1283	0.912969	-0.0395439	539	0.402466	-0.246968	-0.0395439	-0.185137
hsa-miR-1250-5p	0.913023	-0.0395182	540	0.403214	-0.245037	-0.0395182	-0.184924
hsa-miR-15a-3p	0.913214	-0.0394276	541	0.403961	-0.243107	-0.0394276	-0.184176
hsa-miR-5571-3p	0.913528	-0.0392782	542	0.404709	-0.241178	-0.0392782	-0.18294
hsa-miR-4524a-3p	0.914128	-0.0389931	543	0.405456	-0.23925	-0.0389931	-0.180583
hsa-miR-33b-3p	0.914504	-0.0388144	544	0.406203	-0.237323	-0.0388144	-0.179107
hsa-miR-657	0.914909	-0.038622	545	0.406951	-0.235396	-0.038622	-0.177516
hsa-miR-4289	0.915125	-0.0385195	546	0.407698	-0.23347	-0.0385195	-0.176668
hsa-miR-4714-3p	0.91557	-0.0383084	547	0.408445	-0.231546	-0.0383084	-0.174924
hsa-miR-761	0.91745	-0.0374177	548	0.409193	-0.229622	-0.0374177	-0.16756
hsa-miR-5691	0.917756	-0.0372728	549	0.40994	-0.227699	-0.0372728	-0.166362
hsa-miR-376c-3p	0.919243	-0.0365695	550	0.410688	-0.225777	-0.0365695	-0.160548
hsa-miR-3909	0.919348	-0.0365202	551	0.411435	-0.223855	-0.0365202	-0.160141
hsa-miR-6885-3p	0.920008	-0.0362084	552	0.412182	-0.221935	-0.0362084	-0.157563
hsa-miR-2277-3p	0.92126	-0.035618	553	0.41293	-0.220015	-0.035618	-0.152682
hsa-miR-4259	0.921327	-0.0355862	554	0.413677	-0.218096	-0.0355862	-0.152419
hsa-miR-1260a	0.922205	-0.0351727	555	0.414425	-0.216178	-0.0351727	-0.149001
hsa-miR-3161	0.923988	-0.0343336	556	0.415172	-0.214261	-0.0343336	-0.142065
hsa-miR-421	0.924037	-0.0343108	557	0.415919	-0.212344	-0.0343108	-0.141876
hsa-miR-891a-3p	0.924101	-0.0342805	558	0.416667	-0.210428	-0.0342805	-0.141626
hsa-miR-342-5p	0.924376	-0.0341514	559	0.417414	-0.208513	-0.0341514	-0.140559
hsa-miR-584-3p	0.924449	-0.0341172	560	0.418161	-0.206599	-0.0341172	-0.140276
hsa-miR-3713	0.924469	-0.0341078	561	0.418909	-0.204686	-0.0341078	-0.140198
hsa-miR-4509	0.924721	-0.0339891	562	0.419656	-0.202773	-0.0339891	-0.139217
hsa-miR-597-5p	0.925594	-0.0335797	563	0.420404	-0.200861	-0.0335797	-0.135832
hsa-miR-1202	0.925605	-0.0335742	564	0.421151	-0.19895	-0.0335742	-0.135787
hsa-miR-4787-3p	0.925631	-0.033562	565	0.421898	-0.197039	-0.033562	-0.135686
hsa-miR-1179	0.926001	-0.0333885	566	0.422646	-0.19513	-0.0333885	-0.134252
hsa-miR-569	0.926137	-0.0333248	567	0.423393	-0.193221	-0.0333248	-0.133725
hsa-miR-211-5p	0.926224	-0.0332839	568	0.424141	-0.191312	-0.0332839	-0.133387
hsa-miR-1255b-2-3p	0.926397	-0.0332027	569	0.424888	-0.189405	-0.0332027	-0.132716
hsa-miR-4698	0.927761	-0.032564	570	0.425635	-0.187498	-0.032564	-0.127436
hsa-miR-3192-3p	0.927888	-0.0325044	571	0.426383	-0.185591	-0.0325044	-0.126944
hsa-miR-3919	0.928205	-0.0323563	572	0.42713	-0.183686	-0.0323563	-0.125719
hsa-miR-384	0.928278	-0.0323222	573	0.427877	-0.181781	-0.0323222	-0.125437
hsa-miR-4324	0.928892	-0.0320346	574	0.428625	-0.179876	-0.0320346	-0.12306
hsa-miR-4763-5p	0.92895	-0.0320077	575	0.429372	-0.177973	-0.0320077	-0.122837
hsa-miR-503-3p	0.92918	-0.0319	576	0.43012	-0.17607	-0.0319	-0.121947
hsa-miR-3144-5p	0.929793	-0.0316136	577	0.430867	-0.174167	-0.0316136	-0.119579
hsa-miR-1273c	0.930414	-0.0313237	578	0.431614	-0.172266	-0.0313237	-0.117183
hsa-miR-5009-3p	0.930798	-0.0311446	579	0.432362	-0.170365	-0.0311446	-0.115702
hsa-miR-4275	0.93092	-0.0310874	580	0.433109	-0.168464	-0.0310874	-0.115229
hsa-miR-3935	0.931735	-0.0307075	581	0.433857	-0.166564	-0.0307075	-0.112089
hsa-miR-4724-3p	0.931818	-0.0306689	582	0.434604	-0.164665	-0.0306689	-0.11177
hsa-miR-519b-3p	0.932093	-0.0305406	583	0.435351	-0.162766	-0.0305406	-0.110709
hsa-miR-4480	0.932985	-0.0301251	584	0.436099	-0.160868	-0.0301251	-0.107275
hsa-miR-3124-3p	0.935223	-0.0290847	585	0.436846	-0.158971	-0.0290847	-0.0986736
hsa-miR-330-5p	0.935687	-0.0288695	586	0.437593	-0.157074	-0.0288695	-0.0968944
hsa-miR-3185	0.93589	-0.0287753	587	0.438341	-0.155177	-0.0287753	-0.0961158
hsa-miR-3944-3p	0.936338	-0.0285673	588	0.439088	-0.153281	-0.0285673	-0.0943967
hsa-miR-4462	0.9367	-0.0283996	589	0.439836	-0.151386	-0.0283996	-0.0930102
hsa-miR-6821-5p	0.936819	-0.0283443	590	0.440583	-0.149491	-0.0283443	-0.0925529
hsa-miR-3677-3p	0.937549	-0.0280058	591	0.44133	-0.147597	-0.0280058	-0.0897549
hsa-miR-4488	0.937907	-0.0278402	592	0.442078	-0.145704	-0.0278402	-0.0883859
hsa-miR-181d-3p	0.937918	-0.0278352	593	0.442825	-0.14381	-0.0278352	-0.0883446
hsa-miR-4492	0.938252	-0.0276807	594	0.443572	-0.141918	-0.0276807	-0.0870668
hsa-miR-3908	0.938282	-0.0276667	595	0.44432	-0.140026	-0.0276667	-0.0869516
hsa-miR-4517	0.938613	-0.0275133	596	0.445067	-0.138134	-0.0275133	-0.085683
hsa-miR-6782-3p	0.938619	-0.0275108	597	0.445815	-0.136243	-0.0275108	-0.0856626
hsa-miR-6816-3p	0.938877	-0.0273915	598	0.446562	-0.134352	-0.0273915	-0.084676
hsa-miR-129-5p	0.939017	-0.0273265	599	0.447309	-0.132462	-0.0273265	-0.0841391
hsa-miR-548at-5p	0.939408	-0.0271459	600	0.448057	-0.130572	-0.0271459	-0.0826459
hsa-miR-6874-5p	0.939593	-0.0270601	601	0.448804	-0.128683	-0.0270601	-0.0819364
hsa-miR-6741-5p	0.939626	-0.027045	602	0.449552	-0.126794	-0.027045	-0.0818117
hsa-miR-607	0.940612	-0.0265897	603	0.450299	-0.124906	-0.0265897	-0.0780481
hsa-miR-888-3p	0.941044	-0.0263899	604	0.451046	-0.123018	-0.0263899	-0.0763964
hsa-miR-4755-5p	0.941866	-0.0260109	605	0.451794	-0.121131	-0.0260109	-0.0732633
hsa-miR-1185-1-3p	0.94206	-0.0259216	606	0.452541	-0.119244	-0.0259216	-0.0725253
hsa-miR-4320	0.94216	-0.0258752	607	0.453288	-0.117357	-0.0258752	-0.0721418
hsa-miR-1226-3p	0.943487	-0.0252641	608	0.454036	-0.115471	-0.0252641	-0.0670894
hsa-miR-511-3p	0.943857	-0.0250938	609	0.454783	-0.113585	-0.0250938	-0.0656815
hsa-miR-1231	0.943921	-0.0250643	610	0.455531	-0.1117	-0.0250643	-0.0654384
hsa-miR-4999-3p	0.944107	-0.0249787	611	0.456278	-0.109815	-0.0249787	-0.0647301
hsa-miR-340-3p	0.944843	-0.0246405	612	0.457025	-0.107931	-0.0246405	-0.0619347
hsa-miR-6516-3p	0.944885	-0.0246209	613	0.457773	-0.106046	-0.0246209	-0.0617727
hsa-miR-95-3p	0.945382	-0.0243929	614	0.45852	-0.104163	-0.0243929	-0.0598875
hsa-miR-4700-3p	0.945456	-0.0243585	615	0.459268	-0.102279	-0.0243585	-0.0596034
hsa-miR-3918	0.94592	-0.0241458	616	0.460015	-0.100396	-0.0241458	-0.0578452
hsa-miR-518d-3p	0.946387	-0.0239311	617	0.460762	-0.0985134	-0.0239311	-0.0560702
hsa-miR-4738-5p	0.946602	-0.0238325	618	0.46151	-0.096631	-0.0238325	-0.0552547
hsa-miR-6749-3p	0.946694	-0.0237903	619	0.462257	-0.094749	-0.0237903	-0.0549063
hsa-miR-518a-5p	0.947343	-0.0234927	620	0.463004	-0.0928673	-0.0234927	-0.0524463
hsa-miR-196b-3p	0.947414	-0.0234602	621	0.463752	-0.090986	-0.0234602	-0.0521771
hsa-miR-328-3p	0.947614	-0.0233686	622	0.464499	-0.0891049	-0.0233686	-0.0514205
hsa-miR-4301	0.947614	-0.0233684	623	0.465247	-0.0872242	-0.0233684	-0.0514185
hsa-miR-4687-5p	0.947831	-0.0232691	624	0.465994	-0.0853438	-0.0232691	-0.0505978
hsa-miR-564	0.948502	-0.0229617	625	0.466741	-0.0834637	-0.0229617	-0.0480567
hsa-miR-411-5p	0.949616	-0.0224521	626	0.467489	-0.0815839	-0.0224521	-0.0438435
hsa-miR-6130	0.950613	-0.0219964	627	0.468236	-0.0797044	-0.0219964	-0.0400769
hsa-miR-106a-3p	0.951222	-0.021718	628	0.468984	-0.0778252	-0.021718	-0.0377751
hsa-miR-1256	0.95219	-0.0212763	629	0.469731	-0.0759462	-0.0212763	-0.0341238
hsa-miR-1178-5p	0.952794	-0.0210011	630	0.470478	-0.0740675	-0.0210011	-0.0318488
hsa-miR-8080	0.952892	-0.0209563	631	0.471226	-0.0721891	-0.0209563	-0.0314784
hsa-miR-519d-5p	0.95363	-0.0206203	632	0.471973	-0.0703109	-0.0206203	-0.0287005
hsa-miR-7515	0.954624	-0.0201677	633	0.47272	-0.068433	-0.0201677	-0.0249588
hsa-miR-378c	0.954809	-0.0200835	634	0.473468	-0.0665553	-0.0200835	-0.0242631
hsa-miR-548ap-5p	0.955544	-0.0197492	635	0.474215	-0.0646779	-0.0197492	-0.0214999
hsa-miR-3191-5p	0.956002	-0.0195413	636	0.474963	-0.0628006	-0.0195413	-0.0197813
hsa-miR-4539	0.956118	-0.0194887	637	0.47571	-0.0609236	-0.0194887	-0.0193464
hsa-miR-3676-5p	0.957397	-0.0189077	638	0.476457	-0.0590468	-0.0189077	-0.0145434
hsa-miR-6855-3p	0.957399	-0.0189068	639	0.477205	-0.0571703	-0.0189068	-0.014536
hsa-miR-4477b	0.958006	-0.018632	640	0.477952	-0.0552939	-0.018632	-0.0122638
hsa-miR-6743-3p	0.958027	-0.0186224	641	0.4787	-0.0534177	-0.0186224	-0.012185
hsa-miR-6875-3p	0.958871	-0.0182397	642	0.479447	-0.0515417	-0.0182397	-0.00902108
hsa-miR-517-5p	0.959197	-0.018092	643	0.480194	-0.0496659	-0.018092	-0.00780031
hsa-miR-548ao-5p	0.959286	-0.0180518	644	0.480942	-0.0477902	-0.0180518	-0.00746793
hsa-miR-5007-5p	0.959925	-0.0177626	645	0.481689	-0.0459148	-0.0177626	-0.0050769
hsa-miR-6790-3p	0.960617	-0.0174498	646	0.482436	-0.0440395	-0.0174498	-0.00249099
hsa-miR-3171	0.961634	-0.0169903	647	0.483184	-0.0421643	-0.0169903	0.00130737
hsa-miR-4776-5p	0.962118	-0.0167716	648	0.483931	-0.0402893	-0.0167716	0.0031157
hsa-miR-634	0.962582	-0.0165624	649	0.484679	-0.0384144	-0.0165624	0.00484466
hsa-miR-3659	0.964356	-0.0157627	650	0.485426	-0.0365397	-0.0157627	0.0114557
hsa-miR-3115	0.964495	-0.0156999	651	0.486173	-0.0346651	-0.0156999	0.0119744
hsa-miR-4295	0.964812	-0.0155575	652	0.486921	-0.0327906	-0.0155575	0.013152
hsa-miR-6779-3p	0.96539	-0.0152972	653	0.487668	-0.0309163	-0.0152972	0.0153039
hsa-miR-3187-5p	0.965935	-0.0150522	654	0.488416	-0.029042	-0.0150522	0.0173288
hsa-miR-526a	0.96651	-0.0147936	655	0.489163	-0.0271678	-0.0147936	0.0194672
hsa-miR-6738-3p	0.967154	-0.0145042	656	0.48991	-0.0252938	-0.0145042	0.0218595
hsa-miR-8079	0.968568	-0.01387	657	0.490658	-0.0234198	-0.01387	0.0271021
hsa-miR-548g-5p	0.969026	-0.0136645	658	0.491405	-0.0215459	-0.0136645	0.0288012
hsa-miR-449c-5p	0.96914	-0.0136137	659	0.492152	-0.0196721	-0.0136137	0.029221
hsa-miR-200b-5p	0.969263	-0.0135584	660	0.4929	-0.0177984	-0.0135584	0.0296777
hsa-miR-4726-3p	0.969738	-0.0133457	661	0.493647	-0.0159247	-0.0133457	0.0314367
hsa-miR-1912	0.970316	-0.0130866	662	0.494395	-0.0140511	-0.0130866	0.0335783
hsa-miR-4524a-5p	0.970347	-0.0130729	663	0.495142	-0.0121775	-0.0130729	0.0336912
hsa-miR-3679-5p	0.970608	-0.0129562	664	0.495889	-0.010304	-0.0129562	0.0346563
hsa-miR-6796-3p	0.971167	-0.0127059	665	0.496637	-0.00843046	-0.0127059	0.0367255
hsa-miR-4536-5p	0.971344	-0.0126271	666	0.497384	-0.006557	-0.0126271	0.0373771
hsa-miR-1233-3p	0.971701	-0.0124675	667	0.498132	-0.00468355	-0.0124675	0.0386959
hsa-miR-2276-5p	0.971811	-0.0124184	668	0.498879	-0.00281013	-0.0124184	0.0391022
hsa-miR-199b-3p	0.97206	-0.012307	669	0.499626	-0.000936707	-0.012307	0.0400226
hsa-miR-21-5p	0.972399	-0.0121555	670	0.500374	0.000936707	-0.0121555	0.0412756
hsa-miR-4746-5p	0.97252	-0.0121015	671	0.501121	0.00281013	-0.0121015	0.0417214
hsa-miR-548a-3p	0.972626	-0.0120543	672	0.501868	0.00468355	-0.0120543	0.0421121
hsa-miR-96-5p	0.97297	-0.0119008	673	0.502616	0.006557	-0.0119008	0.0433812
hsa-miR-25-5p	0.973102	-0.0118416	674	0.503363	0.00843046	-0.0118416	0.0438701
hsa-miR-2115-5p	0.973206	-0.011795	675	0.504111	0.010304	-0.011795	0.0442554
hsa-miR-146b-5p	0.973277	-0.0117636	676	0.504858	0.0121775	-0.0117636	0.044515
hsa-miR-4777-5p	0.973375	-0.0117196	677	0.505605	0.0140511	-0.0117196	0.0448789
hsa-miR-4292	0.974293	-0.0113106	678	0.506353	0.0159247	-0.0113106	0.0482597
hsa-miR-4754	0.974862	-0.0110568	679	0.5071	0.0177984	-0.0110568	0.0503576
hsa-miR-1251-5p	0.975054	-0.0109713	680	0.507848	0.0196721	-0.0109713	0.0510651
hsa-miR-3127-5p	0.975055	-0.010971	681	0.508595	0.0215459	-0.010971	0.0510669
hsa-miR-124-3p	0.975058	-0.0109697	682	0.509342	0.0234198	-0.0109697	0.0510778
hsa-miR-4744	0.975852	-0.0106162	683	0.51009	0.0252938	-0.0106162	0.0540002
hsa-miR-4737	0.976137	-0.0104893	684	0.510837	0.0271678	-0.0104893	0.0550491
hsa-miR-3189-3p	0.97618	-0.0104702	685	0.511584	0.029042	-0.0104702	0.055207
hsa-miR-4469	0.976232	-0.0104471	686	0.512332	0.0309163	-0.0104471	0.055398
hsa-miR-7-5p	0.976315	-0.0104099	687	0.513079	0.0327906	-0.0104099	0.0557056
hsa-miR-1908-3p	0.976352	-0.0103936	688	0.513827	0.0346651	-0.0103936	0.0558401
hsa-miR-338-3p	0.977374	-0.00993941	689	0.514574	0.0365397	-0.00993941	0.0595952
hsa-miR-4308	0.977712	-0.00978915	690	0.515321	0.0384144	-0.00978915	0.0608373
hsa-miR-26b-3p	0.97807	-0.00963024	691	0.516069	0.0402893	-0.00963024	0.062151
hsa-miR-1268b	0.978717	-0.00934305	692	0.516816	0.0421643	-0.00934305	0.0645251
hsa-miR-4481	0.978817	-0.00929851	693	0.517564	0.0440395	-0.00929851	0.0648933
hsa-miR-30e-5p	0.979124	-0.00916245	694	0.518311	0.0459148	-0.00916245	0.0660181
hsa-miR-5192	0.980148	-0.00870815	695	0.519058	0.0477902	-0.00870815	0.0697736
hsa-miR-6738-5p	0.980329	-0.00862811	696	0.519806	0.0496659	-0.00862811	0.0704353
hsa-miR-625-5p	0.980334	-0.00862593	697	0.520553	0.0515417	-0.00862593	0.0704533
hsa-miR-4650-3p	0.98055	-0.00853031	698	0.5213	0.0534177	-0.00853031	0.0712438
hsa-miR-4516	0.980568	-0.00852242	699	0.522048	0.0552939	-0.00852242	0.071309
hsa-miR-654-3p	0.980583	-0.00851586	700	0.522795	0.0571703	-0.00851586	0.0713632
hsa-miR-324-5p	0.980985	-0.00833779	701	0.523543	0.0590468	-0.00833779	0.0728353
hsa-miR-192-5p	0.981072	-0.00829896	702	0.52429	0.0609236	-0.00829896	0.0731563
hsa-miR-30c-1-3p	0.981608	-0.00806203	703	0.525037	0.0628006	-0.00806203	0.0751149
hsa-miR-1307-5p	0.98169	-0.00802569	704	0.525785	0.0646779	-0.00802569	0.0754154
hsa-miR-588	0.98173	-0.00800801	705	0.526532	0.0665553	-0.00800801	0.0755615
hsa-miR-1197	0.983135	-0.00738668	706	0.52728	0.068433	-0.00738668	0.0806978
hsa-miR-345-3p	0.983577	-0.00719168	707	0.528027	0.0703109	-0.00719168	0.0823099
hsa-miR-6784-5p	0.983865	-0.00706431	708	0.528774	0.0721891	-0.00706431	0.0833628
hsa-miR-5697	0.983911	-0.007044	709	0.529522	0.0740675	-0.007044	0.0835307
hsa-miR-4272	0.984168	-0.0069306	710	0.530269	0.0759462	-0.0069306	0.0844681
hsa-miR-548y	0.984455	-0.00680424	711	0.531016	0.0778252	-0.00680424	0.0855127
hsa-miR-409-3p	0.984679	-0.00670517	712	0.531764	0.0797044	-0.00670517	0.0863316
hsa-miR-3196	0.985132	-0.0065055	713	0.532511	0.0815839	-0.0065055	0.0879823
hsa-miR-655-3p	0.985165	-0.00649114	714	0.533259	0.0834637	-0.00649114	0.088101
hsa-miR-3939	0.985468	-0.00635732	715	0.534006	0.0853438	-0.00635732	0.0892073
hsa-miR-3162-5p	0.985843	-0.00619234	716	0.534753	0.0872242	-0.00619234	0.0905711
hsa-miR-3925-3p	0.985853	-0.0061877	717	0.535501	0.0891049	-0.0061877	0.0906095
hsa-miR-3662	0.986858	-0.00574535	718	0.536248	0.090986	-0.00574535	0.0942662
hsa-miR-4439	0.98703	-0.00566976	719	0.536996	0.0928673	-0.00566976	0.0948911
hsa-miR-3927-5p	0.987291	-0.00555493	720	0.537743	0.094749	-0.00555493	0.0958404
hsa-miR-4663	0.987819	-0.00532275	721	0.53849	0.096631	-0.00532275	0.0977598
hsa-miR-1263	0.98799	-0.00524726	722	0.539238	0.0985134	-0.00524726	0.0983838
hsa-miR-527	0.98821	-0.00515093	723	0.539985	0.100396	-0.00515093	0.0991802
hsa-miR-1539	0.988269	-0.00512496	724	0.540732	0.102279	-0.00512496	0.0993948
hsa-miR-938	0.988707	-0.00493247	725	0.54148	0.104163	-0.00493247	0.100986
hsa-miR-4453	0.989555	-0.00455987	726	0.542227	0.106046	-0.00455987	0.104066
hsa-miR-18a-5p	0.991126	-0.00387105	727	0.542975	0.107931	-0.00387105	0.109761
hsa-miR-4490	0.991145	-0.0038627	728	0.543722	0.109815	-0.0038627	0.10983
hsa-miR-4534	0.991557	-0.00368221	729	0.544469	0.1117	-0.00368221	0.111322
hsa-miR-4455	0.992172	-0.00341296	730	0.545217	0.113585	-0.00341296	0.113547
hsa-miR-5586-3p	0.99264	-0.00320805	731	0.545964	0.115471	-0.00320805	0.115241
hsa-miR-2054	0.993085	-0.00301345	732	0.546712	0.117357	-0.00301345	0.11685
hsa-miR-146a-3p	0.993321	-0.00291049	733	0.547459	0.119244	-0.00291049	0.117701
hsa-miR-454-3p	0.994112	-0.0025648	734	0.548206	0.121131	-0.0025648	0.120559
hsa-miR-452-5p	0.994186	-0.00253232	735	0.548954	0.123018	-0.00253232	0.120827
hsa-miR-4800-3p	0.994877	-0.00223082	736	0.549701	0.124906	-0.00223082	0.12332
hsa-miR-498	0.994924	-0.00221005	737	0.550448	0.126794	-0.00221005	0.123492
hsa-miR-885-5p	0.995642	-0.00189694	738	0.551196	0.128683	-0.00189694	0.12608
hsa-miR-204-3p	0.995895	-0.00178652	739	0.551943	0.130572	-0.00178652	0.126993
hsa-miR-6886-5p	0.996471	-0.00153523	740	0.552691	0.132462	-0.00153523	0.12907
hsa-miR-876-5p	0.996781	-0.00140045	741	0.553438	0.134352	-0.00140045	0.130184
hsa-miR-4743-5p	0.996788	-0.00139707	742	0.554185	0.136243	-0.00139707	0.130212
hsa-miR-1287-3p	0.997201	-0.00121746	743	0.554933	0.138134	-0.00121746	0.131697
hsa-miR-425-3p	0.997745	-0.000980647	744	0.55568	0.140026	-0.000980647	0.133655
hsa-miR-889-3p	0.998117	-0.000818428	745	0.556428	0.141918	-0.000818428	0.134996
hsa-miR-6872-3p	0.998224	-0.000772148	746	0.557175	0.14381	-0.000772148	0.135378
hsa-miR-3151-3p	0.998533	-0.000637648	747	0.557922	0.145704	-0.000637648	0.13649
hsa-miR-3065-3p	0.998688	-0.00057007	748	0.55867	0.147597	-0.00057007	0.137049
hsa-miR-32-3p	0.998754	-0.000541569	749	0.559417	0.149491	-0.000541569	0.137284
hsa-miR-4319	0.999048	-0.000413622	750	0.560164	0.151386	-0.000413622	0.138342
hsa-miR-1227-5p	0.999802	-8.61978e-05	751	0.560912	0.153281	-8.61978e-05	0.141049
hsa-miR-548at-3p	1	0	752	0.561659	0.155177	0	0.141761
hsa-miR-4715-3p	1	0	752	0.561659	0.155177	0	0.141761
hsa-miR-3138	1	0	752	0.561659	0.155177	0	0.141761
hsa-miR-92a-3p	1	0	752	0.561659	0.155177	0	0.141761
hsa-miR-3162-3p	1	0	752	0.561659	0.155177	0	0.141761
hsa-miR-513c-5p	1	0	752	0.561659	0.155177	0	0.141761
hsa-miR-4315	1	0	752	0.561659	0.155177	0	0.141761
hsa-miR-6746-3p	1	0	752	0.561659	0.155177	0	0.141761
hsa-miR-942-3p	1	0	752	0.561659	0.155177	0	0.141761
hsa-miR-4510	1	0	752	0.561659	0.155177	0	0.141761
hsa-miR-429	1.0018	0.000781798	762	0.569133	0.174167	0.000781798	0.148224
hsa-miR-548al	1.00183	0.000793122	763	0.56988	0.17607	0.000793122	0.148318
hsa-miR-26a-5p	1.00246	0.00106825	764	0.570628	0.177973	0.00106825	0.150592
hsa-miR-182-5p	1.00255	0.00110446	765	0.571375	0.179876	0.00110446	0.150892
hsa-miR-142-5p	1.00277	0.00120115	766	0.572123	0.181781	0.00120115	0.151691
hsa-miR-4293	1.00336	0.00145538	767	0.57287	0.183686	0.00145538	0.153793
hsa-miR-215-5p	1.00339	0.0014687	768	0.573617	0.185591	0.0014687	0.153903
hsa-miR-4750-3p	1.0036	0.00155898	769	0.574365	0.187498	0.00155898	0.154649
hsa-miR-613	1.00383	0.00165911	770	0.575112	0.189405	0.00165911	0.155477
hsa-miR-4471	1.00416	0.00180392	771	0.575859	0.191312	0.00180392	0.156674
hsa-miR-6777-5p	1.0063	0.00272921	772	0.576607	0.193221	0.00272921	0.164323
hsa-miR-30c-5p	1.00687	0.00297363	773	0.577354	0.19513	0.00297363	0.166344
hsa-miR-328-5p	1.0072	0.00311612	774	0.578102	0.197039	0.00311612	0.167522
hsa-miR-5708	1.00739	0.00319962	775	0.578849	0.19895	0.00319962	0.168212
hsa-miR-6801-3p	1.00753	0.00325744	776	0.579596	0.200861	0.00325744	0.16869
hsa-miR-3654	1.0076	0.00328935	777	0.580344	0.202773	0.00328935	0.168954
hsa-miR-526b-3p	1.00774	0.00334768	778	0.581091	0.204686	0.00334768	0.169436
hsa-miR-3674	1.00817	0.00353404	779	0.581839	0.206599	0.00353404	0.170976
hsa-miR-4708-5p	1.0087	0.00376034	780	0.582586	0.208513	0.00376034	0.172847
hsa-miR-1180-3p	1.00885	0.00382859	781	0.583333	0.210428	0.00382859	0.173411
hsa-miR-5189-5p	1.00912	0.0039435	782	0.584081	0.212344	0.0039435	0.174361
hsa-miR-92b-3p	1.00928	0.00401096	783	0.584828	0.214261	0.00401096	0.174919
hsa-miR-3166	1.01006	0.0043486	784	0.585575	0.216178	0.0043486	0.17771
hsa-miR-5088-5p	1.01092	0.00471662	785	0.586323	0.218096	0.00471662	0.180752
hsa-miR-10b-3p	1.01201	0.00518677	786	0.58707	0.220015	0.00518677	0.184639
hsa-miR-6503-3p	1.01216	0.00524945	787	0.587818	0.221935	0.00524945	0.185157
hsa-miR-1271-5p	1.01258	0.00543091	788	0.588565	0.223855	0.00543091	0.186657
hsa-miR-29b-2-5p	1.01295	0.00558657	789	0.589312	0.225777	0.00558657	0.187944
hsa-miR-212-3p	1.01385	0.00597307	790	0.59006	0.227699	0.00597307	0.191139
hsa-miR-576-5p	1.01411	0.00608568	791	0.590807	0.229622	0.00608568	0.19207
hsa-miR-5787	1.01424	0.00614002	792	0.591555	0.231546	0.00614002	0.192519
hsa-miR-1255b-5p	1.01456	0.0062773	793	0.592302	0.23347	0.0062773	0.193654
hsa-miR-596	1.01502	0.00647464	794	0.593049	0.235396	0.00647464	0.195285
hsa-miR-6809-3p	1.01586	0.00683315	795	0.593797	0.237323	0.00683315	0.198249
hsa-miR-760	1.01611	0.00694094	796	0.594544	0.23925	0.00694094	0.19914
hsa-miR-3605-5p	1.01651	0.0071122	797	0.595291	0.241178	0.0071122	0.200556
hsa-miR-6893-3p	1.01688	0.00726834	798	0.596039	0.243107	0.00726834	0.201847
hsa-miR-4499	1.01747	0.00752086	799	0.596786	0.245037	0.00752086	0.203934
hsa-miR-4329	1.01749	0.00753095	800	0.597534	0.246968	0.00753095	0.204018
hsa-miR-644a	1.01799	0.00774475	801	0.598281	0.2489	0.00774475	0.205785
hsa-miR-367-5p	1.01808	0.0077812	802	0.599028	0.250833	0.0077812	0.206086
hsa-miR-4778-3p	1.01827	0.00786442	803	0.599776	0.252767	0.00786442	0.206774
hsa-miR-4792	1.01961	0.00843396	804	0.600523	0.254701	0.00843396	0.211483
hsa-miR-4260	1.01995	0.00857987	805	0.601271	0.256637	0.00857987	0.212689
hsa-miR-2355-3p	1.0203	0.0087291	806	0.602018	0.258574	0.0087291	0.213922
hsa-miR-4753-5p	1.02057	0.00884274	807	0.602765	0.260511	0.00884274	0.214862
hsa-miR-6513-5p	1.02065	0.00887849	808	0.603513	0.26245	0.00887849	0.215157
hsa-miR-1913	1.02084	0.0089579	809	0.60426	0.264389	0.0089579	0.215814
hsa-miR-5586-5p	1.02126	0.00913742	810	0.605007	0.26633	0.00913742	0.217298
hsa-miR-3670	1.02144	0.00921274	811	0.605755	0.268272	0.00921274	0.217921
hsa-miR-8070	1.02206	0.00947666	812	0.606502	0.270214	0.00947666	0.220102
hsa-miR-4725-3p	1.02318	0.0099526	813	0.60725	0.272158	0.0099526	0.224037
hsa-miR-4651	1.02394	0.0102725	814	0.607997	0.274102	0.0102725	0.226681
hsa-miR-3978	1.02396	0.0102839	815	0.608744	0.276048	0.0102839	0.226775
hsa-miR-6726-5p	1.02406	0.0103268	816	0.609492	0.277995	0.0103268	0.22713
hsa-miR-539-3p	1.02417	0.0103709	817	0.610239	0.279942	0.0103709	0.227495
hsa-miR-615-3p	1.02451	0.0105155	818	0.610987	0.281891	0.0105155	0.22869
hsa-miR-4690-3p	1.02646	0.0113407	819	0.611734	0.283841	0.0113407	0.235512
hsa-miR-208a-3p	1.02668	0.0114359	820	0.612481	0.285792	0.0114359	0.236299
hsa-miR-619-5p	1.02669	0.0114388	821	0.613229	0.287744	0.0114388	0.236322
hsa-miR-369-3p	1.02681	0.0114918	822	0.613976	0.289697	0.0114918	0.236761
hsa-miR-8067	1.02737	0.0117264	823	0.614723	0.291652	0.0117264	0.238701
hsa-miR-375	1.02992	0.0128037	824	0.615471	0.293607	0.0128037	0.247606
hsa-miR-4691-5p	1.03009	0.0128762	825	0.616218	0.295563	0.0128762	0.248205
hsa-miR-5008-3p	1.03102	0.0132659	826	0.616966	0.297521	0.0132659	0.251427
hsa-miR-4478	1.03137	0.0134166	827	0.617713	0.29948	0.0134166	0.252672
hsa-miR-4533	1.0323	0.0138039	828	0.61846	0.30144	0.0138039	0.255875
hsa-miR-3934-3p	1.03257	0.013921	829	0.619208	0.303401	0.013921	0.256843
hsa-miR-1207-5p	1.03276	0.014	830	0.619955	0.305363	0.014	0.257495
hsa-miR-6735-5p	1.03284	0.0140315	831	0.620703	0.307326	0.0140315	0.257756
hsa-miR-6871-3p	1.03364	0.0143701	832	0.62145	0.309291	0.0143701	0.260555
hsa-miR-4261	1.03453	0.0147441	833	0.622197	0.311257	0.0147441	0.263646
hsa-miR-3929	1.03516	0.0150061	834	0.622945	0.313224	0.0150061	0.265813
hsa-miR-4265	1.0359	0.0153172	835	0.623692	0.315192	0.0153172	0.268385
hsa-miR-874-5p	1.03603	0.0153703	836	0.624439	0.317161	0.0153703	0.268823
hsa-miR-20b-3p	1.03632	0.0154932	837	0.625187	0.319132	0.0154932	0.26984
hsa-miR-3135b	1.03665	0.0156329	838	0.625934	0.321104	0.0156329	0.270994
hsa-miR-148b-5p	1.03672	0.015663	839	0.626682	0.323077	0.015663	0.271243
hsa-miR-6746-5p	1.03722	0.015871	840	0.627429	0.325052	0.015871	0.272963
hsa-miR-563	1.03809	0.0162332	841	0.628176	0.327027	0.0162332	0.275957
hsa-miR-3201	1.03922	0.0167091	842	0.628924	0.329004	0.0167091	0.27989
hsa-miR-150-3p	1.03935	0.0167635	843	0.629671	0.330983	0.0167635	0.28034
hsa-miR-652-3p	1.04016	0.0170984	844	0.630419	0.332962	0.0170984	0.283109
hsa-let-7a-3p	1.04045	0.0172228	845	0.631166	0.334943	0.0172228	0.284137
hsa-miR-599	1.04158	0.0176944	846	0.631913	0.336925	0.0176944	0.288036
hsa-miR-127-5p	1.0424	0.0180348	847	0.632661	0.338909	0.0180348	0.29085
hsa-miR-1234-5p	1.04316	0.0183505	848	0.633408	0.340893	0.0183505	0.29346
hsa-miR-6789-3p	1.04408	0.0187353	849	0.634155	0.34288	0.0187353	0.296641
hsa-miR-5008-5p	1.04429	0.0188213	850	0.634903	0.344867	0.0188213	0.297352
hsa-miR-3193	1.0449	0.0190756	851	0.63565	0.346856	0.0190756	0.299454
hsa-miR-320b	1.04517	0.0191854	852	0.636398	0.348846	0.0191854	0.300362
hsa-miR-524-5p	1.04531	0.0192445	853	0.637145	0.350838	0.0192445	0.30085
hsa-miR-3612	1.04546	0.019309	854	0.637892	0.352831	0.019309	0.301383
hsa-miR-8066	1.04566	0.0193887	855	0.63864	0.354825	0.0193887	0.302042
hsa-miR-4468	1.0458	0.0194468	856	0.639387	0.356821	0.0194468	0.302523
hsa-miR-4769-5p	1.04644	0.0197132	857	0.640135	0.358818	0.0197132	0.304725
hsa-miR-4489	1.04679	0.0198605	858	0.640882	0.360817	0.0198605	0.305943
hsa-miR-6879-5p	1.04727	0.0200599	859	0.641629	0.362817	0.0200599	0.307591
hsa-miR-5680	1.04854	0.0205854	860	0.642377	0.364819	0.0205854	0.311935
hsa-miR-106a-5p	1.04945	0.0209637	861	0.643124	0.366822	0.0209637	0.315063
hsa-miR-561-5p	1.04949	0.0209777	862	0.643871	0.368826	0.0209777	0.315178
hsa-miR-548j-3p	1.04956	0.0210076	863	0.644619	0.370832	0.0210076	0.315425
hsa-miR-3163	1.04992	0.0211547	864	0.645366	0.37284	0.0211547	0.316641
hsa-miR-1288-5p	1.05008	0.0212216	865	0.646114	0.374849	0.0212216	0.317194
hsa-miR-1247-5p	1.05037	0.0213428	866	0.646861	0.376859	0.0213428	0.318196
hsa-miR-1260b	1.05052	0.0214026	867	0.647608	0.378872	0.0214026	0.318691
hsa-miR-6742-3p	1.05077	0.0215057	868	0.648356	0.380885	0.0215057	0.319543
hsa-miR-3687	1.05288	0.0223794	869	0.649103	0.3829	0.0223794	0.326766
hsa-miR-3663-5p	1.05289	0.022381	870	0.649851	0.384917	0.022381	0.326779
hsa-miR-584-5p	1.05323	0.022522	871	0.650598	0.386935	0.022522	0.327945
hsa-miR-1284	1.05491	0.0232159	872	0.651345	0.388955	0.0232159	0.333681
hsa-miR-300	1.05502	0.0232603	873	0.652093	0.390976	0.0232603	0.334048
hsa-miR-181b-5p	1.05517	0.0233236	874	0.65284	0.392999	0.0233236	0.334571
hsa-miR-3617-3p	1.05537	0.0234054	875	0.653587	0.395024	0.0234054	0.335247
hsa-miR-570-5p	1.05539	0.0234144	876	0.654335	0.39705	0.0234144	0.335322
hsa-let-7c-3p	1.05656	0.0238941	877	0.655082	0.399078	0.0238941	0.339287
hsa-miR-4697-5p	1.05668	0.0239443	878	0.65583	0.401108	0.0239443	0.339702
hsa-miR-2117	1.05673	0.0239624	879	0.656577	0.403139	0.0239624	0.339852
hsa-miR-7843-5p	1.05726	0.0241835	880	0.657324	0.405172	0.0241835	0.341679
hsa-miR-602	1.05747	0.0242663	881	0.658072	0.407206	0.0242663	0.342364
hsa-miR-5706	1.05823	0.0245814	882	0.658819	0.409242	0.0245814	0.344969
hsa-miR-3653-3p	1.05837	0.0246388	883	0.659567	0.41128	0.0246388	0.345443
hsa-miR-3924	1.05917	0.0249653	884	0.660314	0.41332	0.0249653	0.348142
hsa-miR-8078	1.05958	0.0251333	885	0.661061	0.415361	0.0251333	0.349531
hsa-miR-4267	1.06014	0.0253629	886	0.661809	0.417404	0.0253629	0.351429
hsa-miR-211-3p	1.06055	0.0255304	887	0.662556	0.419449	0.0255304	0.352814
hsa-miR-3190-3p	1.06167	0.0259886	888	0.663303	0.421496	0.0259886	0.356602
hsa-miR-8052	1.06253	0.0263397	889	0.664051	0.423544	0.0263397	0.359504
hsa-miR-4653-3p	1.06325	0.0266339	890	0.664798	0.425594	0.0266339	0.361936
hsa-miR-4283	1.06355	0.0267564	891	0.665546	0.427646	0.0267564	0.362949
hsa-miR-34a-5p	1.06377	0.0268458	892	0.666293	0.4297	0.0268458	0.363688
hsa-miR-6068	1.06381	0.026865	893	0.66704	0.431755	0.026865	0.363847
hsa-miR-4264	1.06396	0.0269248	894	0.667788	0.433813	0.0269248	0.364341
hsa-miR-4649-3p	1.06397	0.0269296	895	0.668535	0.435872	0.0269296	0.364381
hsa-miR-548e-3p	1.06398	0.0269336	896	0.669283	0.437933	0.0269336	0.364414
hsa-miR-4305	1.06626	0.0278625	897	0.67003	0.439996	0.0278625	0.372093
hsa-miR-548au-3p	1.06647	0.0279473	898	0.670777	0.44206	0.0279473	0.372794
hsa-miR-4532	1.06659	0.0279965	899	0.671525	0.444127	0.0279965	0.3732
hsa-miR-6802-5p	1.06794	0.0285483	900	0.672272	0.446196	0.0285483	0.377762
hsa-miR-219b-5p	1.0683	0.0286951	901	0.673019	0.448266	0.0286951	0.378976
hsa-miR-372-3p	1.0684	0.0287346	902	0.673767	0.450339	0.0287346	0.379302
hsa-miR-378d	1.06872	0.0288638	903	0.674514	0.452413	0.0288638	0.38037
hsa-miR-4447	1.06944	0.029157	904	0.675262	0.454489	0.029157	0.382794
hsa-miR-154-5p	1.0697	0.0292618	905	0.676009	0.456567	0.0292618	0.383661
hsa-miR-4279	1.06977	0.0292896	906	0.676756	0.458648	0.0292896	0.383891
hsa-miR-130a-5p	1.07174	0.0300913	907	0.677504	0.46073	0.0300913	0.390518
hsa-miR-147a	1.07221	0.0302796	908	0.678251	0.462814	0.0302796	0.392074
hsa-miR-532-5p	1.07278	0.0305094	909	0.678999	0.4649	0.0305094	0.393974
hsa-miR-4645-5p	1.07286	0.0305419	910	0.679746	0.466988	0.0305419	0.394242
hsa-miR-4648	1.07288	0.0305496	911	0.680493	0.469079	0.0305496	0.394307
hsa-miR-3145-3p	1.07321	0.0306827	912	0.681241	0.471171	0.0306827	0.395407
hsa-miR-3620-3p	1.07387	0.0309523	913	0.681988	0.473265	0.0309523	0.397635
hsa-miR-3680-3p	1.07392	0.0309739	914	0.682735	0.475362	0.0309739	0.397814
hsa-miR-181a-5p	1.07396	0.0309897	915	0.683483	0.47746	0.0309897	0.397944
hsa-miR-7846-3p	1.07557	0.0316406	916	0.68423	0.479561	0.0316406	0.403325
hsa-miR-744-3p	1.07626	0.0319163	917	0.684978	0.481664	0.0319163	0.405604
hsa-miR-660-3p	1.07683	0.0321483	918	0.685725	0.483769	0.0321483	0.407522
hsa-miR-380-5p	1.07693	0.0321879	919	0.686472	0.485876	0.0321879	0.40785
hsa-miR-3173-3p	1.07724	0.0323122	920	0.68722	0.487985	0.0323122	0.408877
hsa-miR-1281	1.07733	0.0323483	921	0.687967	0.490096	0.0323483	0.409175
hsa-miR-3691-5p	1.07753	0.0324309	922	0.688714	0.49221	0.0324309	0.409858
hsa-miR-6894-5p	1.07799	0.0326156	923	0.689462	0.494326	0.0326156	0.411385
hsa-miR-4652-5p	1.07974	0.0333211	924	0.690209	0.496444	0.0333211	0.417217
hsa-miR-616-3p	1.08001	0.0334287	925	0.690957	0.498564	0.0334287	0.418107
hsa-miR-4706	1.08093	0.0337961	926	0.691704	0.500686	0.0337961	0.421144
hsa-miR-935	1.08097	0.0338118	927	0.692451	0.502811	0.0338118	0.421274
hsa-miR-3132	1.08097	0.0338156	928	0.693199	0.504938	0.0338156	0.421305
hsa-miR-718	1.08109	0.0338619	929	0.693946	0.507067	0.0338619	0.421688
hsa-miR-6722-5p	1.08146	0.034011	930	0.694694	0.509199	0.034011	0.422921
hsa-miR-6850-3p	1.08228	0.0343411	931	0.695441	0.511333	0.0343411	0.42565
hsa-miR-4633-5p	1.08293	0.0346007	932	0.696188	0.513469	0.0346007	0.427796
hsa-miR-4756-5p	1.08353	0.0348425	933	0.696936	0.515608	0.0348425	0.429795
hsa-miR-1297	1.08368	0.0349007	934	0.697683	0.517748	0.0349007	0.430275
hsa-miR-4728-3p	1.08453	0.0352406	935	0.69843	0.519892	0.0352406	0.433085
hsa-miR-378a-5p	1.08467	0.0352967	936	0.699178	0.522037	0.0352967	0.433549
hsa-miR-3619-5p	1.08622	0.0359172	937	0.699925	0.524186	0.0359172	0.438678
hsa-miR-548ap-3p	1.08625	0.0359298	938	0.700673	0.526336	0.0359298	0.438783
hsa-miR-3591-3p	1.08669	0.0361049	939	0.70142	0.528489	0.0361049	0.44023
hsa-miR-431-3p	1.08757	0.0364579	940	0.702167	0.530644	0.0364579	0.443149
hsa-miR-6786-5p	1.0876	0.0364683	941	0.702915	0.532802	0.0364683	0.443235
hsa-miR-19b-2-5p	1.08775	0.036529	942	0.703662	0.534963	0.036529	0.443736
hsa-miR-4276	1.08828	0.0367407	943	0.70441	0.537126	0.0367407	0.445487
hsa-miR-3141	1.08864	0.0368851	944	0.705157	0.539291	0.0368851	0.44668
hsa-let-7b-3p	1.0889	0.0369867	945	0.705904	0.541459	0.0369867	0.44752
hsa-miR-1288-3p	1.08972	0.0373154	946	0.706652	0.543629	0.0373154	0.450237
hsa-miR-5190	1.09028	0.0375378	947	0.707399	0.545802	0.0375378	0.452076
hsa-miR-642a-5p	1.09086	0.0377676	948	0.708146	0.547978	0.0377676	0.453976
hsa-miR-548bb-3p	1.0911	0.0378656	949	0.708894	0.550156	0.0378656	0.454785
hsa-miR-5087	1.09139	0.0379797	950	0.709641	0.552337	0.0379797	0.455729
hsa-miR-875-5p	1.09142	0.0379913	951	0.710389	0.55452	0.0379913	0.455825
hsa-miR-4685-3p	1.09247	0.0384113	952	0.711136	0.556707	0.0384113	0.459297
hsa-miR-2053	1.09286	0.0385658	953	0.711883	0.558895	0.0385658	0.460574
hsa-miR-4252	1.09297	0.0386084	954	0.712631	0.561087	0.0386084	0.460926
hsa-miR-4804-5p	1.09299	0.0386145	955	0.713378	0.563281	0.0386145	0.460977
hsa-miR-4436a	1.09317	0.0386859	956	0.714126	0.565478	0.0386859	0.461567
hsa-miR-652-5p	1.09438	0.0391672	957	0.714873	0.567677	0.0391672	0.465546
hsa-miR-5047	1.09603	0.0398211	958	0.71562	0.56988	0.0398211	0.470951
hsa-miR-4736	1.09675	0.040108	959	0.716368	0.572085	0.040108	0.473323
hsa-miR-181c-5p	1.09743	0.0403784	960	0.717115	0.574293	0.0403784	0.475558
hsa-miR-3922-5p	1.09779	0.0405188	961	0.717862	0.576503	0.0405188	0.476719
hsa-miR-27b-3p	1.09831	0.040726	962	0.71861	0.578717	0.040726	0.478432
hsa-miR-3126-5p	1.09847	0.0407901	963	0.719357	0.580933	0.0407901	0.478961
hsa-miR-548ay-3p	1.09851	0.0408033	964	0.720105	0.583152	0.0408033	0.479071
hsa-miR-26a-2-3p	1.09865	0.0408602	965	0.720852	0.585374	0.0408602	0.479541
hsa-miR-4668-5p	1.09867	0.0408661	966	0.721599	0.587599	0.0408661	0.47959
hsa-miR-520c-5p	1.10069	0.0416633	967	0.722347	0.589827	0.0416633	0.48618
hsa-miR-2052	1.10071	0.0416732	968	0.723094	0.592058	0.0416732	0.486262
hsa-miR-5589-3p	1.10158	0.042018	969	0.723842	0.594292	0.042018	0.489112
hsa-let-7a-5p	1.10214	0.0422357	970	0.724589	0.596529	0.0422357	0.490912
hsa-miR-891b	1.10259	0.0424148	971	0.725336	0.598768	0.0424148	0.492392
hsa-miR-6508-3p	1.10275	0.0424769	972	0.726084	0.601011	0.0424769	0.492905
hsa-miR-3194-5p	1.10331	0.0426985	973	0.726831	0.603257	0.0426985	0.494737
hsa-miR-296-5p	1.10438	0.0431167	974	0.727578	0.605506	0.0431167	0.498195
hsa-miR-6794-5p	1.10588	0.0437092	975	0.728326	0.607758	0.0437092	0.503093
hsa-miR-3168	1.1082	0.044618	976	0.729073	0.610013	0.044618	0.510605
hsa-miR-4684-5p	1.10876	0.0448381	977	0.729821	0.612271	0.0448381	0.512425
hsa-miR-3120-3p	1.10989	0.0452808	978	0.730568	0.614532	0.0452808	0.516085
hsa-miR-6771-5p	1.11027	0.0454283	979	0.731315	0.616796	0.0454283	0.517304
hsa-miR-505-3p	1.11052	0.045526	980	0.732063	0.619064	0.045526	0.518112
hsa-miR-302a-3p	1.11094	0.0456894	981	0.73281	0.621334	0.0456894	0.519463
hsa-miR-491-5p	1.11096	0.0456983	982	0.733558	0.623608	0.0456983	0.519537
hsa-miR-4296	1.11107	0.045741	983	0.734305	0.625885	0.045741	0.51989
hsa-miR-3936	1.11129	0.0458264	984	0.735052	0.628166	0.0458264	0.520596
hsa-miR-30d-5p	1.11386	0.0468298	985	0.7358	0.630449	0.0468298	0.52889
hsa-miR-4662b	1.11454	0.047095	986	0.736547	0.632736	0.047095	0.531082
hsa-miR-4725-5p	1.11657	0.0478867	987	0.737294	0.635027	0.0478867	0.537627
hsa-miR-4428	1.11675	0.0479573	988	0.738042	0.63732	0.0479573	0.538211
hsa-miR-6794-3p	1.11747	0.0482361	989	0.738789	0.639617	0.0482361	0.540515
hsa-miR-4482-5p	1.11947	0.0490132	990	0.739537	0.641917	0.0490132	0.54694
hsa-miR-5690	1.12113	0.049656	991	0.740284	0.644221	0.049656	0.552253
hsa-miR-1276	1.12187	0.0499417	992	0.741031	0.646528	0.0499417	0.554615
hsa-miR-1245a	1.12221	0.050076	993	0.741779	0.648839	0.050076	0.555725
hsa-miR-3189-5p	1.1227	0.0502638	994	0.742526	0.651153	0.0502638	0.557278
hsa-miR-6858-3p	1.12337	0.0505233	995	0.743274	0.653471	0.0505233	0.559423
hsa-miR-3618	1.12382	0.050695	996	0.744021	0.655792	0.050695	0.560842
hsa-miR-1301-5p	1.12406	0.050789	997	0.744768	0.658116	0.050789	0.56162
hsa-miR-4642	1.12477	0.0510623	998	0.745516	0.660445	0.0510623	0.563879
hsa-miR-371a-5p	1.12497	0.0511412	999	0.746263	0.662776	0.0511412	0.564531
hsa-miR-3188	1.12744	0.0520932	1000	0.74701	0.665112	0.0520932	0.572401
hsa-miR-6758-3p	1.1288	0.0526162	1001	0.747758	0.667451	0.0526162	0.576725
hsa-miR-505-5p	1.12919	0.0527658	1002	0.748505	0.669793	0.0527658	0.577962
hsa-miR-6893-5p	1.13017	0.0531429	1003	0.749253	0.67214	0.0531429	0.581078
hsa-miR-376a-2-5p	1.13036	0.0532177	1004	0.75	0.67449	0.0532177	0.581697
hsa-miR-8055	1.13037	0.0532189	1005	0.750747	0.676844	0.0532189	0.581707
hsa-miR-4262	1.13118	0.0535321	1006	0.751495	0.679201	0.0535321	0.584296
hsa-miR-4527	1.13152	0.0536627	1007	0.752242	0.681562	0.0536627	0.585375
hsa-miR-6776-3p	1.13178	0.0537613	1008	0.75299	0.683928	0.0537613	0.586191
hsa-miR-1204	1.13303	0.0542412	1009	0.753737	0.686296	0.0542412	0.590158
hsa-miR-3129-5p	1.1335	0.0544213	1010	0.754484	0.688669	0.0544213	0.591647
hsa-miR-6828-5p	1.13417	0.0546775	1011	0.755232	0.691046	0.0546775	0.593764
hsa-miR-1224-3p	1.13491	0.0549599	1012	0.755979	0.693427	0.0549599	0.5961
hsa-miR-4649-5p	1.1359	0.0553385	1013	0.756726	0.695811	0.0553385	0.599229
hsa-miR-5684	1.1374	0.0559116	1014	0.757474	0.6982	0.0559116	0.603967
hsa-miR-4723-3p	1.13836	0.0562791	1015	0.758221	0.700592	0.0562791	0.607005
hsa-miR-299-5p	1.14	0.0569053	1016	0.758969	0.702989	0.0569053	0.612182
hsa-miR-509-5p	1.14022	0.0569874	1017	0.759716	0.705389	0.0569874	0.61286
hsa-miR-488-3p	1.14406	0.0584499	1018	0.760463	0.707794	0.0584499	0.62495
hsa-miR-4323	1.14409	0.0584592	1019	0.761211	0.710203	0.0584592	0.625027
hsa-miR-3169	1.14445	0.0585955	1020	0.761958	0.712616	0.0585955	0.626154
hsa-miR-548l	1.14489	0.0587634	1021	0.762706	0.715033	0.0587634	0.627542
hsa-miR-4641	1.14554	0.0590085	1022	0.763453	0.717454	0.0590085	0.629567
hsa-miR-96-3p	1.14565	0.0590503	1023	0.7642	0.719879	0.0590503	0.629914
hsa-miR-4431	1.14574	0.0590875	1024	0.764948	0.722309	0.0590875	0.630221
hsa-miR-676-3p	1.14619	0.0592561	1025	0.765695	0.724743	0.0592561	0.631615
hsa-miR-668-3p	1.14634	0.0593148	1026	0.766442	0.727181	0.0593148	0.6321
hsa-miR-2276-3p	1.14648	0.0593678	1027	0.76719	0.729624	0.0593678	0.632538
hsa-miR-3116	1.1466	0.0594125	1028	0.767937	0.73207	0.0594125	0.632907
hsa-miR-615-5p	1.14666	0.0594365	1029	0.768685	0.734522	0.0594365	0.633106
hsa-miR-6813-5p	1.14702	0.0595711	1030	0.769432	0.736978	0.0595711	0.634219
hsa-miR-605-3p	1.1471	0.0596029	1031	0.770179	0.739438	0.0596029	0.634482
hsa-miR-1273e	1.14858	0.0601605	1032	0.770927	0.741902	0.0601605	0.639091
hsa-miR-7111-3p	1.15285	0.0617715	1033	0.771674	0.744372	0.0617715	0.652408
hsa-miR-23c	1.15512	0.062627	1034	0.772422	0.746845	0.062627	0.659481
hsa-miR-6077	1.15612	0.063003	1035	0.773169	0.749324	0.063003	0.662589
hsa-miR-302f	1.15718	0.0634004	1036	0.773916	0.751807	0.0634004	0.665874
hsa-miR-6808-5p	1.15726	0.0634309	1037	0.774664	0.754294	0.0634309	0.666126
hsa-miR-500b-3p	1.15814	0.0637614	1038	0.775411	0.756786	0.0637614	0.668858
hsa-miR-4676-3p	1.1596	0.0643071	1039	0.776158	0.759283	0.0643071	0.67337
hsa-miR-423-5p	1.15964	0.0643216	1040	0.776906	0.761785	0.0643216	0.673489
hsa-miR-4745-5p	1.162	0.0652072	1041	0.777653	0.764291	0.0652072	0.680811
hsa-miR-1257	1.16224	0.0652941	1042	0.778401	0.766803	0.0652941	0.681529
hsa-miR-24-2-5p	1.1639	0.0659166	1043	0.779148	0.769319	0.0659166	0.686675
hsa-miR-3937	1.16394	0.0659291	1044	0.779895	0.77184	0.0659291	0.686779
hsa-miR-7848-3p	1.16396	0.065939	1045	0.780643	0.774366	0.065939	0.68686
hsa-miR-5196-3p	1.1644	0.0661025	1046	0.78139	0.776897	0.0661025	0.688212
hsa-miR-3124-5p	1.16446	0.0661262	1047	0.782138	0.779433	0.0661262	0.688408
hsa-miR-186-5p	1.16508	0.0663546	1048	0.782885	0.781973	0.0663546	0.690296
hsa-miR-4782-5p	1.16593	0.0666709	1049	0.783632	0.784519	0.0666709	0.692911
hsa-miR-8072	1.1666	0.0669206	1050	0.78438	0.78707	0.0669206	0.694975
hsa-miR-6838-3p	1.16681	0.0669992	1051	0.785127	0.789627	0.0669992	0.695625
hsa-miR-6072	1.16725	0.0671655	1052	0.785874	0.792188	0.0671655	0.697
hsa-miR-1911-3p	1.16856	0.0676517	1053	0.786622	0.794754	0.0676517	0.701019
hsa-miR-3611	1.1695	0.0680008	1054	0.787369	0.797326	0.0680008	0.703904
hsa-miR-3622b-3p	1.16955	0.06802	1055	0.788117	0.799903	0.06802	0.704063
hsa-miR-1291	1.1696	0.0680378	1056	0.788864	0.802486	0.0680378	0.70421
hsa-miR-1537-3p	1.16977	0.0680997	1057	0.789611	0.805073	0.0680997	0.704723
hsa-miR-6807-3p	1.17029	0.0682929	1058	0.790359	0.807667	0.0682929	0.706319
hsa-miR-548ae-3p	1.17047	0.0683598	1059	0.791106	0.810265	0.0683598	0.706872
hsa-miR-134-3p	1.17097	0.0685442	1060	0.791854	0.812869	0.0685442	0.708396
hsa-miR-302e	1.17102	0.068565	1061	0.792601	0.815479	0.068565	0.708569
hsa-miR-376b-3p	1.17127	0.0686584	1062	0.793348	0.818094	0.0686584	0.709341
hsa-miR-4798-3p	1.17319	0.0693674	1063	0.794096	0.820715	0.0693674	0.715202
hsa-miR-3658	1.17361	0.0695253	1064	0.794843	0.823341	0.0695253	0.716507
hsa-miR-519b-5p	1.17408	0.0696981	1065	0.79559	0.825973	0.0696981	0.717936
hsa-miR-548h-3p	1.17543	0.070198	1066	0.796338	0.828611	0.070198	0.722069
hsa-miR-4321	1.17764	0.0710111	1067	0.797085	0.831255	0.0710111	0.72879
hsa-miR-4693-5p	1.17774	0.0710482	1068	0.797833	0.833904	0.0710482	0.729097
hsa-miR-4316	1.17923	0.0715988	1069	0.79858	0.83656	0.0715988	0.733648
hsa-miR-28-3p	1.18089	0.0722077	1070	0.799327	0.839221	0.0722077	0.738682
hsa-miR-483-3p	1.18142	0.0724029	1071	0.800075	0.841888	0.0724029	0.740295
hsa-miR-3156-5p	1.1837	0.0732402	1072	0.800822	0.844561	0.0732402	0.747217
hsa-miR-6789-5p	1.18426	0.0734454	1073	0.80157	0.847241	0.0734454	0.748914
hsa-miR-26a-1-3p	1.18531	0.0738323	1074	0.802317	0.849926	0.0738323	0.752112
hsa-miR-1296-3p	1.1857	0.0739764	1075	0.803064	0.852618	0.0739764	0.753304
hsa-miR-485-3p	1.18994	0.0755262	1076	0.803812	0.855315	0.0755262	0.766115
hsa-miR-337-3p	1.19028	0.0756476	1077	0.804559	0.858019	0.0756476	0.767118
hsa-miR-4669	1.19039	0.0756904	1078	0.805306	0.860729	0.0756904	0.767472
hsa-miR-6515-3p	1.19338	0.0767776	1079	0.806054	0.863446	0.0767776	0.77646
hsa-miR-423-3p	1.1938	0.0769316	1080	0.806801	0.866169	0.0769316	0.777733
hsa-miR-4782-3p	1.19485	0.0773133	1081	0.807549	0.868898	0.0773133	0.780888
hsa-miR-1278	1.19534	0.0774907	1082	0.808296	0.871634	0.0774907	0.782355
hsa-miR-5009-5p	1.1956	0.0775861	1083	0.809043	0.874376	0.0775861	0.783144
hsa-miR-3194-3p	1.19638	0.077869	1084	0.809791	0.877125	0.077869	0.785482
hsa-miR-216b-5p	1.19745	0.078257	1085	0.810538	0.879881	0.078257	0.78869
hsa-miR-4795-3p	1.19842	0.0786073	1086	0.811286	0.882643	0.0786073	0.791585
hsa-miR-3928-3p	1.19851	0.0786409	1087	0.812033	0.885412	0.0786409	0.791864
hsa-miR-4327	1.19877	0.0787352	1088	0.81278	0.888188	0.0787352	0.792643
hsa-miR-4501	1.19929	0.0789257	1089	0.813528	0.890971	0.0789257	0.794218
hsa-miR-494-5p	1.19938	0.0789557	1090	0.814275	0.893761	0.0789557	0.794465
hsa-miR-3121-5p	1.19968	0.0790665	1091	0.815022	0.896557	0.0790665	0.795382
hsa-miR-518d-5p	1.20119	0.0796124	1092	0.81577	0.899361	0.0796124	0.799894
hsa-miR-378g	1.20142	0.0796951	1093	0.816517	0.902172	0.0796951	0.800578
hsa-miR-4659b-3p	1.20179	0.0798272	1094	0.817265	0.90499	0.0798272	0.80167
hsa-miR-6861-5p	1.20179	0.0798282	1095	0.818012	0.907815	0.0798282	0.801679
hsa-miR-6763-3p	1.20242	0.0800561	1096	0.818759	0.910647	0.0800561	0.803562
hsa-miR-3134	1.2038	0.0805536	1097	0.819507	0.913487	0.0805536	0.807675
hsa-miR-708-3p	1.20381	0.0805585	1098	0.820254	0.916334	0.0805585	0.807716
hsa-miR-340-5p	1.2039	0.0805918	1099	0.821001	0.919188	0.0805918	0.807991
hsa-miR-5003-3p	1.20399	0.0806221	1100	0.821749	0.92205	0.0806221	0.808241
hsa-miR-506-5p	1.20487	0.080939	1101	0.822496	0.92492	0.080939	0.810861
hsa-miR-29b-1-5p	1.20534	0.0811093	1102	0.823244	0.927797	0.0811093	0.812269
hsa-miR-4491	1.20601	0.0813524	1103	0.823991	0.930682	0.0813524	0.814278
hsa-miR-378a-3p	1.20713	0.0817532	1104	0.824738	0.933575	0.0817532	0.817592
hsa-miR-6847-3p	1.21053	0.0829773	1105	0.825486	0.936476	0.0829773	0.827712
hsa-miR-99b-5p	1.2114	0.0832892	1106	0.826233	0.939384	0.0832892	0.83029
hsa-miR-548z	1.21269	0.0837514	1107	0.826981	0.9423	0.0837514	0.834111
hsa-miR-1228-5p	1.21479	0.0845025	1108	0.827728	0.945225	0.0845025	0.84032
hsa-miR-3660	1.21563	0.0847998	1109	0.828475	0.948157	0.0847998	0.842777
hsa-miR-4786-3p	1.21793	0.0856206	1110	0.829223	0.951098	0.0856206	0.849563
hsa-miR-4691-3p	1.22037	0.0864898	1111	0.82997	0.954047	0.0864898	0.856748
hsa-miR-188-3p	1.22131	0.0868271	1112	0.830717	0.957004	0.0868271	0.859536
hsa-miR-642a-3p	1.22229	0.0871749	1113	0.831465	0.95997	0.0871749	0.862412
hsa-miR-1181	1.22349	0.0876014	1114	0.832212	0.962944	0.0876014	0.865937
hsa-miR-1287-5p	1.22354	0.0876185	1115	0.83296	0.965927	0.0876185	0.866078
hsa-miR-4746-3p	1.22736	0.0889728	1116	0.833707	0.968918	0.0889728	0.877274
hsa-miR-541-5p	1.22967	0.0897903	1117	0.834454	0.971918	0.0897903	0.884033
hsa-miR-506-3p	1.23052	0.0900903	1118	0.835202	0.974927	0.0900903	0.886512
hsa-miR-5191	1.23216	0.0906669	1119	0.835949	0.977945	0.0906669	0.891279
hsa-miR-6129	1.2322	0.0906823	1120	0.836697	0.980971	0.0906823	0.891406
hsa-miR-6076	1.23236	0.0907371	1121	0.837444	0.984007	0.0907371	0.891859
hsa-miR-3690	1.2335	0.0911381	1122	0.838191	0.987052	0.0911381	0.895174
hsa-miR-590-3p	1.23507	0.0916927	1123	0.838939	0.990105	0.0916927	0.899759
hsa-miR-6750-3p	1.23578	0.091942	1124	0.839686	0.993169	0.091942	0.901819
hsa-miR-301b-5p	1.23596	0.0920061	1125	0.840433	0.996241	0.0920061	0.90235
hsa-miR-548aw	1.23649	0.0921904	1126	0.841181	0.999323	0.0921904	0.903873
hsa-miR-6073	1.23671	0.092267	1127	0.841928	1.00241	0.092267	0.904506
hsa-miR-6888-3p	1.23785	0.0926671	1128	0.842676	1.00552	0.0926671	0.907814
hsa-miR-4519	1.23888	0.0930293	1129	0.843423	1.00863	0.0930293	0.910808
hsa-miR-5699-3p	1.23904	0.0930868	1130	0.84417	1.01175	0.0930868	0.911284
hsa-miR-6773-3p	1.23946	0.0932315	1131	0.844918	1.01488	0.0932315	0.91248
hsa-miR-8059	1.24002	0.0934285	1132	0.845665	1.01802	0.0934285	0.914108
hsa-miR-497-3p	1.24075	0.0936855	1133	0.846413	1.02117	0.0936855	0.916233
hsa-miR-3125	1.24099	0.0937671	1134	0.84716	1.02433	0.0937671	0.916907
hsa-miR-6826-3p	1.24203	0.094132	1135	0.847907	1.0275	0.094132	0.919924
hsa-miR-378e	1.24264	0.0943471	1136	0.848655	1.03068	0.0943471	0.921702
hsa-miR-5004-3p	1.24445	0.0949791	1137	0.849402	1.03387	0.0949791	0.926927
hsa-let-7d-5p	1.24456	0.0950151	1138	0.850149	1.03707	0.0950151	0.927224
hsa-miR-5583-5p	1.24498	0.095163	1139	0.850897	1.04029	0.095163	0.928447
hsa-miR-7156-3p	1.24753	0.0960505	1140	0.851644	1.04351	0.0960505	0.935784
hsa-miR-4285	1.24915	0.096616	1141	0.852392	1.04675	0.096616	0.940459
hsa-miR-365a-3p	1.24999	0.0969054	1142	0.853139	1.04999	0.0969054	0.942851
hsa-miR-6778-5p	1.2546	0.098504	1143	0.853886	1.05325	0.098504	0.956066
hsa-miR-371b-3p	1.25531	0.0987521	1144	0.854634	1.05652	0.0987521	0.958117
hsa-miR-4786-5p	1.25546	0.0988012	1145	0.855381	1.0598	0.0988012	0.958522
hsa-miR-1178-3p	1.25724	0.0994193	1146	0.856129	1.06309	0.0994193	0.963632
hsa-miR-3960	1.25774	0.0995907	1147	0.856876	1.06639	0.0995907	0.965049
hsa-miR-3178	1.25777	0.0995997	1148	0.857623	1.0697	0.0995997	0.965124
hsa-miR-203a-3p	1.2582	0.0997501	1149	0.858371	1.07303	0.0997501	0.966368
hsa-miR-526b-5p	1.25873	0.099932	1150	0.859118	1.07637	0.099932	0.967871
hsa-miR-4692	1.26237	0.101187	1151	0.859865	1.07972	0.101187	0.978242
hsa-miR-877-5p	1.26444	0.1019	1152	0.860613	1.08308	0.1019	0.984136
hsa-miR-8081	1.26508	0.102118	1153	0.86136	1.08645	0.102118	0.985942
hsa-miR-4269	1.26592	0.102405	1154	0.862108	1.08984	0.102405	0.988316
hsa-miR-1324	1.26856	0.10331	1155	0.862855	1.09324	0.10331	0.995799
hsa-miR-4421	1.26872	0.103366	1156	0.863602	1.09665	0.103366	0.996256
hsa-miR-6876-5p	1.27196	0.104475	1157	0.86435	1.10007	0.104475	1.00542
hsa-miR-663b	1.27411	0.105208	1158	0.865097	1.10351	0.105208	1.01148
hsa-miR-3180-5p	1.27442	0.105313	1159	0.865845	1.10696	0.105313	1.01236
hsa-miR-764	1.2778	0.106461	1160	0.866592	1.11042	0.106461	1.02185
hsa-miR-1233-5p	1.2818	0.107819	1161	0.867339	1.1139	0.107819	1.03307
hsa-miR-655-5p	1.2843	0.108667	1162	0.868087	1.11739	0.108667	1.04008
hsa-miR-6799-5p	1.28472	0.108809	1163	0.868834	1.1209	0.108809	1.04125
hsa-miR-593-5p	1.28556	0.109091	1164	0.869581	1.12441	0.109091	1.04359
hsa-miR-548x-5p	1.28562	0.109113	1165	0.870329	1.12795	0.109113	1.04377
hsa-miR-875-3p	1.28682	0.109517	1166	0.871076	1.13149	0.109517	1.04711
hsa-miR-557	1.28766	0.1098	1167	0.871824	1.13505	0.1098	1.04945
hsa-miR-548ad-3p	1.28973	0.110499	1168	0.872571	1.13863	0.110499	1.05522
hsa-miR-2277-5p	1.29025	0.110672	1169	0.873318	1.14222	0.110672	1.05666
hsa-miR-495-5p	1.29222	0.111336	1170	0.874066	1.14582	0.111336	1.06215
hsa-miR-199b-5p	1.29353	0.111777	1171	0.874813	1.14944	0.111777	1.06579
hsa-miR-6510-5p	1.29868	0.113503	1172	0.875561	1.15308	0.113503	1.08006
hsa-miR-6811-3p	1.29875	0.113526	1173	0.876308	1.15673	0.113526	1.08025
hsa-miR-489-5p	1.30125	0.11436	1174	0.877055	1.16039	0.11436	1.08714
hsa-miR-1265	1.30137	0.1144	1175	0.877803	1.16407	0.1144	1.08747
hsa-miR-6851-5p	1.305	0.11561	1176	0.87855	1.16777	0.11561	1.09747
hsa-miR-1827	1.30538	0.115736	1177	0.879297	1.17148	0.115736	1.09852
hsa-miR-3176	1.30623	0.116018	1178	0.880045	1.17521	0.116018	1.10085
hsa-miR-124-5p	1.3104	0.117402	1179	0.880792	1.17896	0.117402	1.11229
hsa-miR-1246	1.31116	0.117655	1180	0.88154	1.18272	0.117655	1.11439
hsa-miR-3661	1.31128	0.117697	1181	0.882287	1.1865	0.117697	1.11473
hsa-miR-551b-3p	1.31161	0.117803	1182	0.883034	1.19029	0.117803	1.11561
hsa-miR-378i	1.31249	0.118095	1183	0.883782	1.19411	0.118095	1.11802
hsa-miR-143-5p	1.31301	0.118269	1184	0.884529	1.19794	0.118269	1.11946
hsa-miR-6800-5p	1.31302	0.118272	1185	0.885277	1.20178	0.118272	1.11949
hsa-miR-6735-3p	1.31328	0.118357	1186	0.886024	1.20565	0.118357	1.12018
hsa-miR-765	1.31428	0.118689	1187	0.886771	1.20953	0.118689	1.12293
hsa-miR-548au-5p	1.31504	0.118938	1188	0.887519	1.21344	0.118938	1.12499
hsa-miR-6762-5p	1.31739	0.119715	1189	0.888266	1.21736	0.119715	1.13141
hsa-miR-4634	1.31874	0.120158	1190	0.889013	1.2213	0.120158	1.13507
hsa-miR-4723-5p	1.32354	0.121736	1191	0.889761	1.22526	0.121736	1.14811
hsa-miR-8057	1.32603	0.122553	1192	0.890508	1.22924	0.122553	1.15487
hsa-miR-6828-3p	1.32641	0.122677	1193	0.891256	1.23323	0.122677	1.1559
hsa-miR-762	1.32982	0.123793	1194	0.892003	1.23725	0.123793	1.16512
hsa-miR-6853-5p	1.32987	0.123809	1195	0.89275	1.24129	0.123809	1.16526
hsa-miR-149-3p	1.3303	0.123949	1196	0.893498	1.24535	0.123949	1.16641
hsa-miR-19b-1-5p	1.33271	0.124736	1197	0.894245	1.24942	0.124736	1.17292
hsa-miR-612	1.33278	0.124759	1198	0.894993	1.25352	0.124759	1.17311
hsa-miR-659-5p	1.33296	0.124816	1199	0.89574	1.25764	0.124816	1.17358
hsa-miR-4753-3p	1.33352	0.124998	1200	0.896487	1.26179	0.124998	1.17509
hsa-miR-210-5p	1.33419	0.125219	1201	0.897235	1.26595	0.125219	1.17691
hsa-miR-711	1.33449	0.125315	1202	0.897982	1.27014	0.125315	1.17771
hsa-miR-4433b-3p	1.33473	0.125393	1203	0.898729	1.27435	0.125393	1.17835
hsa-miR-4778-5p	1.33907	0.126803	1204	0.899477	1.27858	0.126803	1.19001
hsa-miR-2861	1.33959	0.126972	1205	0.900224	1.28283	0.126972	1.1914
hsa-miR-620	1.34595	0.129029	1206	0.900972	1.28711	0.129029	1.20841
hsa-miR-504-3p	1.34602	0.129051	1207	0.901719	1.29141	0.129051	1.20859
hsa-miR-516b-5p	1.34984	0.130282	1208	0.902466	1.29573	0.130282	1.21876
hsa-miR-6848-3p	1.35038	0.130455	1209	0.903214	1.30008	0.130455	1.2202
hsa-miR-520d-3p	1.35107	0.130679	1210	0.903961	1.30446	0.130679	1.22205
hsa-miR-6822-5p	1.3524	0.131105	1211	0.904709	1.30886	0.131105	1.22557
hsa-miR-1236-3p	1.35413	0.131659	1212	0.905456	1.31328	0.131659	1.23015
hsa-miR-671-5p	1.35648	0.132415	1213	0.906203	1.31773	0.132415	1.2364
hsa-miR-6845-5p	1.35894	0.1332	1214	0.906951	1.32221	0.1332	1.24289
hsa-miR-3175	1.36186	0.134131	1215	0.907698	1.32671	0.134131	1.25059
hsa-miR-4273	1.36574	0.135368	1216	0.908445	1.33124	0.135368	1.26081
hsa-miR-4445-5p	1.36658	0.135635	1217	0.909193	1.3358	0.135635	1.26302
hsa-miR-335-3p	1.36751	0.13593	1218	0.90994	1.34039	0.13593	1.26545
hsa-miR-4720-5p	1.36771	0.135995	1219	0.910688	1.345	0.135995	1.266
hsa-miR-3182	1.3682	0.13615	1220	0.911435	1.34964	0.13615	1.26727
hsa-miR-3591-5p	1.3695	0.136562	1221	0.912182	1.35432	0.136562	1.27068
hsa-miR-4800-5p	1.3703	0.136817	1222	0.91293	1.35902	0.136817	1.27278
hsa-miR-6513-3p	1.37127	0.137123	1223	0.913677	1.36375	0.137123	1.27532
hsa-miR-3614-3p	1.37211	0.137389	1224	0.914425	1.36851	0.137389	1.27752
hsa-miR-4256	1.37304	0.137684	1225	0.915172	1.37331	0.137684	1.27995
hsa-miR-370-5p	1.37358	0.137853	1226	0.915919	1.37814	0.137853	1.28135
hsa-miR-518e-5p	1.37538	0.138422	1227	0.916667	1.38299	0.138422	1.28606
hsa-miR-135b-3p	1.37549	0.138459	1228	0.917414	1.38789	0.138459	1.28636
hsa-miR-488-5p	1.3762	0.138682	1229	0.918161	1.39281	0.138682	1.2882
hsa-miR-6760-5p	1.37672	0.138846	1230	0.918909	1.39777	0.138846	1.28956
hsa-miR-485-5p	1.3773	0.139028	1231	0.919656	1.40276	0.139028	1.29107
hsa-miR-1236-5p	1.37974	0.139797	1232	0.920404	1.40779	0.139797	1.29742
hsa-miR-1304-5p	1.38044	0.140019	1233	0.921151	1.41286	0.140019	1.29926
hsa-miR-1200	1.3859	0.141731	1234	0.921898	1.41796	0.141731	1.31342
hsa-miR-874-3p	1.38699	0.142073	1235	0.922646	1.4231	0.142073	1.31623
hsa-miR-4257	1.38905	0.142717	1236	0.923393	1.42827	0.142717	1.32157
hsa-miR-4640-5p	1.39072	0.143239	1237	0.924141	1.43349	0.143239	1.32588
hsa-miR-6744-3p	1.39225	0.143716	1238	0.924888	1.43874	0.143716	1.32982
hsa-miR-4659a-3p	1.39285	0.143904	1239	0.925635	1.44403	0.143904	1.33137
hsa-miR-3667-3p	1.39427	0.144346	1240	0.926383	1.44937	0.144346	1.33503
hsa-miR-7151-5p	1.39772	0.145421	1241	0.92713	1.45474	0.145421	1.34392
hsa-miR-219a-2-3p	1.40449	0.147519	1242	0.927877	1.46016	0.147519	1.36126
hsa-miR-4795-5p	1.40777	0.14853	1243	0.928625	1.46563	0.14853	1.36962
hsa-miR-3679-3p	1.41127	0.149611	1244	0.929372	1.47113	0.149611	1.37855
hsa-miR-3128	1.41393	0.150428	1245	0.93012	1.47668	0.150428	1.3853
hsa-miR-6752-5p	1.42179	0.152836	1246	0.930867	1.48228	0.152836	1.40521
hsa-miR-548s	1.43081	0.155582	1247	0.931614	1.48792	0.155582	1.42791
hsa-miR-155-5p	1.43596	0.157143	1248	0.932362	1.49361	0.157143	1.44081
hsa-miR-936	1.43849	0.157906	1249	0.933109	1.49935	0.157906	1.44713
hsa-miR-939-3p	1.43968	0.158265	1250	0.933857	1.50514	0.158265	1.4501
hsa-miR-106b-5p	1.44104	0.158675	1251	0.934604	1.51099	0.158675	1.45348
hsa-miR-1277-3p	1.44354	0.15943	1252	0.935351	1.51688	0.15943	1.45973
hsa-miR-376b-5p	1.44572	0.160084	1253	0.936099	1.52282	0.160084	1.46513
hsa-miR-543	1.45617	0.163212	1254	0.936846	1.52882	0.163212	1.49099
hsa-miR-4788	1.45972	0.16427	1255	0.937593	1.53488	0.16427	1.49973
hsa-miR-490-3p	1.46481	0.16578	1256	0.938341	1.54099	0.16578	1.51222
hsa-miR-151b	1.46709	0.166456	1257	0.939088	1.54716	0.166456	1.51781
hsa-miR-3123	1.46913	0.167061	1258	0.939836	1.55339	0.167061	1.52281
hsa-miR-3655	1.46995	0.167303	1259	0.940583	1.55969	0.167303	1.5248
hsa-miR-550b-2-5p	1.47278	0.168137	1260	0.94133	1.56604	0.168137	1.5317
hsa-miR-4799-3p	1.48106	0.170572	1261	0.942078	1.57246	0.170572	1.55183
hsa-miR-148a-5p	1.48351	0.171291	1262	0.942825	1.57894	0.171291	1.55777
hsa-miR-1228-3p	1.48776	0.172533	1263	0.943572	1.58549	0.172533	1.56804
hsa-miR-4464	1.48962	0.173076	1264	0.94432	1.59211	0.173076	1.57253
hsa-miR-199a-3p	1.48972	0.173105	1265	0.945067	1.5988	0.173105	1.57277
hsa-miR-2909	1.4979	0.175483	1266	0.945815	1.60556	0.175483	1.59243
hsa-miR-30d-3p	1.49791	0.175487	1267	0.946562	1.6124	0.175487	1.59246
hsa-miR-606	1.49888	0.175766	1268	0.947309	1.61931	0.175766	1.59477
hsa-miR-4482-3p	1.49992	0.176068	1269	0.948057	1.6263	0.176068	1.59727
hsa-miR-19a-5p	1.5014	0.176496	1270	0.948804	1.63337	0.176496	1.6008
hsa-miR-6867-3p	1.50689	0.178081	1271	0.949552	1.64052	0.178081	1.61391
hsa-miR-362-5p	1.50835	0.178502	1272	0.950299	1.64776	0.178502	1.61739
hsa-miR-212-5p	1.51041	0.179096	1273	0.951046	1.65508	0.179096	1.6223
hsa-miR-619-3p	1.51498	0.180406	1274	0.951794	1.6625	0.180406	1.63312
hsa-miR-1973	1.52144	0.182255	1275	0.952541	1.67001	0.182255	1.64841	0.9
hsa-miR-6864-3p	1.52364	0.182883	1276	0.953288	1.67761	0.182883	1.6536
hsa-miR-3186-5p	1.54253	0.188235	1277	0.954036	1.68531	0.188235	1.69785
hsa-miR-544a	1.54309	0.18839	1278	0.954783	1.69312	0.18839	1.69913
hsa-miR-451a	1.54679	0.189431	1279	0.955531	1.70102	0.189431	1.70774
hsa-miR-622	1.55417	0.191498	1280	0.956278	1.70904	0.191498	1.72482
hsa-miR-511-5p	1.55552	0.191875	1281	0.957025	1.71716	0.191875	1.72794
hsa-miR-128-2-5p	1.564	0.194238	1282	0.957773	1.72541	0.194238	1.74747
hsa-miR-5739	1.56948	0.195755	1283	0.95852	1.73377	0.195755	1.76001
hsa-miR-766-5p	1.57102	0.196182	1284	0.959268	1.74225	0.196182	1.76354
hsa-miR-7847-3p	1.58633	0.200392	1285	0.960015	1.75086	0.200392	1.79835
hsa-miR-3065-5p	1.5876	0.20074	1286	0.960762	1.7596	0.20074	1.80122
hsa-miR-4483	1.59469	0.202677	1287	0.96151	1.76848	0.202677	1.81724
hsa-miR-516a-5p	1.60013	0.204155	1288	0.962257	1.7775	0.204155	1.82945
hsa-miR-145-3p	1.60778	0.206226	1289	0.963004	1.78667	0.206226	1.84657
hsa-miR-542-5p	1.62417	0.210632	1290	0.963752	1.79599	0.210632	1.88299
hsa-miR-181b-2-3p	1.63168	0.212634	1291	0.964499	1.80547	0.212634	1.89955
hsa-miR-548k	1.63701	0.214051	1292	0.965247	1.81511	0.214051	1.91126
hsa-miR-183-5p	1.64304	0.215649	1293	0.965994	1.82493	0.215649	1.92447
hsa-miR-1322	1.64508	0.216186	1294	0.966741	1.83492	0.216186	1.92891
hsa-miR-519a-3p	1.65397	0.218527	1295	0.967489	1.8451	0.218527	1.94826
hsa-miR-369-5p	1.65441	0.218644	1296	0.968236	1.85548	0.218644	1.94923
hsa-miR-301b-3p	1.65922	0.219905	1297	0.968984	1.86606	0.219905	1.95965	0.95
hsa-miR-1225-3p	1.66178	0.220573	1298	0.969731	1.87685	0.220573	1.96517
hsa-miR-7-2-3p	1.6705	0.222846	1299	0.970478	1.88787	0.222846	1.98397
hsa-miR-4325	1.68212	0.225857	1300	0.971226	1.89912	0.225857	2.00886
hsa-miR-31-3p	1.68696	0.227105	1301	0.971973	1.91062	0.227105	2.01918
hsa-miR-618	1.69284	0.228615	1302	0.97272	1.92237	0.228615	2.03166
hsa-miR-6750-5p	1.69599	0.229423	1303	0.973468	1.9344	0.229423	2.03834
hsa-miR-378j	1.69867	0.230109	1304	0.974215	1.94671	0.230109	2.04401
hsa-miR-1253	1.71465	0.234175	1305	0.974963	1.95932	0.234175	2.07762
hsa-miR-6089	1.7175	0.234896	1306	0.97571	1.97226	0.234896	2.08358
hsa-miR-448	1.71822	0.235078	1307	0.976457	1.98553	0.235078	2.08508
hsa-miR-20a-3p	1.72458	0.236682	1308	0.977205	1.99917	0.236682	2.09835
hsa-miR-6090	1.75737	0.244864	1309	0.977952	2.01318	0.244864	2.16599
hsa-miR-6512-5p	1.77381	0.248906	1310	0.9787	2.0276	0.248906	2.1994
hsa-miR-217	1.77416	0.248994	1311	0.979447	2.04246	0.248994	2.20012
hsa-miR-4739	1.77719	0.249734	1312	0.980194	2.05778	0.313399	2.73254
hsa-miR-4254	1.77756	0.249825	1313	0.980942	2.0736	0.249825	2.20699
hsa-miR-1207-3p	1.77919	0.250222	1314	0.981689	2.08996	0.250222	2.21027
hsa-miR-4268	1.78619	0.251928	1315	0.982436	2.10689	0.251928	2.22438
hsa-miR-513a-5p	1.79139	0.253189	1316	0.983184	2.12445	0.253189	2.2348
hsa-miR-194-3p	1.83228	0.262993	1317	0.983931	2.1427	0.262993	2.31585
hsa-miR-7106-3p	1.83586	0.26384	1318	0.984679	2.16168	0.26384	2.32286
hsa-miR-345-5p	1.84118	0.265097	1319	0.985426	2.18148	0.265097	2.33324
hsa-miR-759	1.88425	0.275138	1320	0.986173	2.20217	0.275138	2.41625
hsa-miR-487a-5p	1.9209	0.283506	1321	0.986921	2.22385	0.283506	2.48542
hsa-miR-202-5p	1.92298	0.283975	1322	0.987668	2.24663	0.283975	2.4893
hsa-miR-1182	1.94775	0.289534	1323	0.988416	2.27064	0.289534	2.53526
hsa-miR-6502-5p	1.95281	0.290661	1324	0.989163	2.29603	0.290661	2.54457
hsa-miR-550a-5p	1.97641	0.295876	1325	0.98991	2.323	0.295876	2.58768
hsa-miR-202-3p	1.99931	0.30088	1326	0.990658	2.35176	0.30088	2.62905
hsa-miR-223-3p	2.02613	0.306666	1327	0.991405	2.38262	0.306666	2.67689
hsa-miR-548az-3p	2.03547	0.308664	1328	0.992152	2.41593	0.308664	2.6934
hsa-miR-4757-5p	2.03964	0.309553	1329	0.9929	2.45216	0.309553	2.70074
hsa-miR-2113	2.05249	0.312281	1330	0.993647	2.49192	0.312281	2.7233
hsa-miR-5683	2.07043	0.31606	1331	0.994395	2.53606	0.31606	2.75454
hsa-miR-3122	2.19694	0.341817	1332	0.995142	2.58578	0.341817	2.96747
hsa-miR-6127	2.21417	0.34521	1333	0.995889	2.64285	0.34521	2.99551
hsa-miR-1909-5p	2.21443	0.345261	1334	0.996637	2.71009	0.345261	2.99594
hsa-miR-924	2.25096	0.352368	1335	0.997384	2.79241	0.352368	3.05469
hsa-miR-139-5p	2.50867	0.399444	1336	0.998132	2.89956	0.399444	3.44385
hsa-miR-941	2.77966	0.443991	1337	0.998879	3.05613	0.443991	3.81211
hsa-miR-196a-3p	2.89747	0.462019	1338	0.999626	3.37158	0.462019	3.96114

## Sheet: Final List-95%CI
miRNA	Normalization over Median	Log transform	Rank of value	Percentile	Z-score-theoretical	Log transform	Z-score				Plate	Color Code
hsa-miR-6499-5p	0.287541	-0.5413	1	0.000373692	-3.37158	-0.5413	-4.33301	95% CI			1
hsa-miR-550a-3p	0.327398	-0.484923	2	0.00112108	-3.05613	-0.484923	-3.86696				2
hsa-miR-323a-3p	0.349407	-0.456668	3	0.00186846	-2.89956	-0.456668	-3.63338				3
hsa-miR-8485	0.38347	-0.416269	4	0.00261584	-2.79241	-0.416269	-3.29942				4
hsa-miR-3154	0.402158	-0.395604	5	0.00336323	-2.71009	-0.395604	-3.12858				5
hsa-miR-4999-5p	0.411874	-0.385235	6	0.00411061	-2.64285	-0.385235	-3.04287				6
hsa-miR-4520-5p	0.41493	-0.382025	7	0.004858	-2.58578	-0.382025	-3.01633				7
hsa-miR-3064-5p	0.417201	-0.379655	8	0.00560538	-2.53606	-0.379655	-2.99674				8
hsa-miR-892b	0.4209	-0.375821	9	0.00635277	-2.49192	-0.375821	-2.96505				9
hsa-miR-1262	0.433882	-0.362628	10	0.00710015	-2.45216	-0.362628	-2.85598				10
hsa-miR-3127-3p	0.442084	-0.354495	11	0.00784753	-2.41593	-0.354495	-2.78875				11
hsa-miR-200c-5p	0.445341	-0.351308	12	0.00859492	-2.38262	-0.351308	-2.7624				12
hsa-miR-3129-3p	0.453786	-0.343149	13	0.0093423	-2.35176	-0.343149	-2.69496				13
hsa-miR-6835-3p	0.460831	-0.336458	14	0.0100897	-2.323	-0.336458	-2.63964			*	14
hsa-miR-3200-5p	0.464834	-0.332702	15	0.0108371	-2.29603	-0.332702	-2.60859				15
hsa-miR-497-5p	0.468427	-0.329358	16	0.0115845	-2.27064	-0.329358	-2.58095			*	16
hsa-miR-552-3p	0.47645	-0.321983	17	0.0123318	-2.24663	-0.321983	-2.51998				17
hsa-miR-4311	0.484274	-0.314909	18	0.0130792	-2.22385	-0.314909	-2.4615				18
hsa-miR-297	0.487666	-0.311877	19	0.0138266	-2.20217	-0.311877	-2.43644				19
hsa-miR-2355-5p	0.489523	-0.310227	20	0.014574	-2.18148	-0.310227	-2.4228				20
hsa-miR-1243	0.491857	-0.308161	21	0.0153214	-2.16168	-0.308161	-2.40572			*	21
hsa-miR-671-3p	0.50155	-0.299686	22	0.0160688	-2.1427	-0.299686	-2.33566				23
hsa-miR-6754-5p	0.502628	-0.298753	23	0.0168161	-2.12445	-0.298753	-2.32795			*	24
hsa-miR-6760-3p	0.518387	-0.285346	24	0.0175635	-2.10689	-0.285346	-2.21711
hsa-miR-664b-3p	0.522127	-0.282224	25	0.0183109	-2.08996	-0.282224	-2.19131
hsa-miR-93-3p	0.527514	-0.277766	26	0.0190583	-2.0736	-0.277766	-2.15445
hsa-miR-647	0.534642	-0.271937	27	0.0198057	-2.05778	-0.271937	-2.10626				*Removed plates 14, 16, 21, 24
hsa-miR-548ba	0.544879	-0.2637	28	0.0205531	-2.04246	-0.2637	-2.03817
hsa-miR-363-5p	0.548442	-0.260869	29	0.0213004	-2.0276	-0.260869	-2.01477				Remove miRNAs with error of measurement > 15.00%
hsa-miR-6763-5p	0.549029	-0.260405	30	0.0220478	-2.01318	-0.260405	-2.01093
hsa-miR-1237-5p	0.554356	-0.256211	31	0.0227952	-1.99917	-0.256211	-1.97626
hsa-miR-3192-5p	0.554665	-0.255969	32	0.0235426	-1.98553	-0.255969	-1.97426
hsa-miR-301b-3p	1.65922	0.219905	1297	0.968984	1.86606	0.219905	1.95965	95% CI
hsa-miR-1225-3p	1.66178	0.220573	1298	0.969731	1.87685	0.220573	1.96517
hsa-miR-7-2-3p	1.6705	0.222846	1299	0.970478	1.88787	0.222846	1.98397
hsa-miR-4325	1.68212	0.225857	1300	0.971226	1.89912	0.225857	2.00886
hsa-miR-31-3p	1.68696	0.227105	1301	0.971973	1.91062	0.227105	2.01918
hsa-miR-618	1.69284	0.228615	1302	0.97272	1.92237	0.228615	2.03166
hsa-miR-6750-5p	1.69599	0.229423	1303	0.973468	1.9344	0.229423	2.03834
hsa-miR-378j	1.69867	0.230109	1304	0.974215	1.94671	0.230109	2.04401
hsa-miR-1253	1.71465	0.234175	1305	0.974963	1.95932	0.234175	2.07762
hsa-miR-6089	1.7175	0.234896	1306	0.97571	1.97226	0.234896	2.08358
hsa-miR-448	1.71822	0.235078	1307	0.976457	1.98553	0.235078	2.08508
hsa-miR-20a-3p	1.72458	0.236682	1308	0.977205	1.99917	0.236682	2.09835
hsa-miR-6090	1.75737	0.244864	1309	0.977952	2.01318	0.244864	2.16599
hsa-miR-6512-5p	1.77381	0.248906	1310	0.9787	2.0276	0.248906	2.1994
hsa-miR-217	1.77416	0.248994	1311	0.979447	2.04246	0.248994	2.20012
hsa-miR-4739	1.77719	0.249734	1312	0.980194	2.05778	0.313399	2.73254
hsa-miR-4254	1.77756	0.249825	1313	0.980942	2.0736	0.249825	2.20699
hsa-miR-1207-3p	1.77919	0.250222	1314	0.981689	2.08996	0.250222	2.21027
hsa-miR-4268	1.78619	0.251928	1315	0.982436	2.10689	0.251928	2.22438
hsa-miR-513a-5p	1.79139	0.253189	1316	0.983184	2.12445	0.253189	2.2348
hsa-miR-194-3p	1.83228	0.262993	1317	0.983931	2.1427	0.262993	2.31585
hsa-miR-7106-3p	1.83586	0.26384	1318	0.984679	2.16168	0.26384	2.32286
hsa-miR-345-5p	1.84118	0.265097	1319	0.985426	2.18148	0.265097	2.33324
hsa-miR-759	1.88425	0.275138	1320	0.986173	2.20217	0.275138	2.41625
hsa-miR-487a-5p	1.9209	0.283506	1321	0.986921	2.22385	0.283506	2.48542
hsa-miR-202-5p	1.92298	0.283975	1322	0.987668	2.24663	0.283975	2.4893
hsa-miR-1182	1.94775	0.289534	1323	0.988416	2.27064	0.289534	2.53526
hsa-miR-6502-5p	1.95281	0.290661	1324	0.989163	2.29603	0.290661	2.54457
hsa-miR-550a-5p	1.97641	0.295876	1325	0.98991	2.323	0.295876	2.58768
hsa-miR-202-3p	1.99931	0.30088	1326	0.990658	2.35176	0.30088	2.62905
hsa-miR-223-3p	2.02613	0.306666	1327	0.991405	2.38262	0.306666	2.67689
hsa-miR-548az-3p	2.03547	0.308664	1328	0.992152	2.41593	0.308664	2.6934
hsa-miR-4757-5p	2.03964	0.309553	1329	0.9929	2.45216	0.309553	2.70074
hsa-miR-2113	2.05249	0.312281	1330	0.993647	2.49192	0.312281	2.7233
hsa-miR-5683	2.07043	0.31606	1331	0.994395	2.53606	0.31606	2.75454
hsa-miR-3122	2.19694	0.341817	1332	0.995142	2.58578	0.341817	2.96747
hsa-miR-6127	2.21417	0.34521	1333	0.995889	2.64285	0.34521	2.99551
hsa-miR-1909-5p	2.21443	0.345261	1334	0.996637	2.71009	0.345261	2.99594
hsa-miR-924	2.25096	0.352368	1335	0.997384	2.79241	0.352368	3.05469
hsa-miR-139-5p	2.50867	0.399444	1336	0.998132	2.89956	0.399444	3.44385
hsa-miR-941	2.77966	0.443991	1337	0.998879	3.05613	0.443991	3.81211
hsa-miR-196a-3p	2.89747	0.462019	1338	0.999626	3.37158	0.462019	3.96114

## Sheet: NTC1 in Library
Plate	miRNA	Average	SD	Normalization over NTC1	Normalization over Median	Error of Propagation	%Error (NTC)	Error of Meaurement
1	NTC1	22.1496	2.72047	1	0.623491	0.173697	17.3697	12.2823
2	NTC1	33.2093	1.9363	1	0.869322	0.0824573	8.24573	5.83061
3	NTC1	24.3244	9.48958	1	0.666572	0.551721	55.1721	39.0126
4	NTC1	15.8991	0.738302	1	0.710699	0.0656713	6.56713	4.64366
5	NTC1	25.5831	9.95738	1	0.8068	0.550436	55.0436	38.9217
6	NTC1	19.7361	2.64732	1	0.737241	0.189696	18.9696	13.4135
7	NTC1	19.554	3.01975	1	0.529405	0.218398	21.8398	15.4431
8	NTC1	22.1742	5.39821	1	0.522375	0.344284	34.4284	24.3446
9	NTC1	29.4018	6.28626	1	0.518119	0.302366	30.2366	21.3805
10	NTC1	17.3757	2.62421	1	0.536386	0.213585	21.3585	15.1027
11	NTC1	20.5341	4.25817	1	0.613088	0.293266	29.3266	20.7371
12	NTC1	15.7785	0.422631	1	0.82466	0.03788	3.788	2.67852
13	NTC1	22.9727	4.00311	1	0.541704	0.246434	24.6434	17.4255
14	NTC1	25.0963	4.67409	1	0.551068	0.263392	26.3392	18.6246
15	NTC1	23.8735	3.65825	1	0.640262	0.216707	21.6707	15.3235
16	NTC1	35.9752	4.51631	1	0.573914	0.17754	17.754	12.5539
17	NTC1	15.6961	2.16154	1	0.686595	0.194755	19.4755	13.7712
18	NTC1	29.8175	7.69868	1	0.585036	0.36514	36.514	25.8193
19	NTC1	19.517	2.96419	1	0.60025	0.214787	21.4787	15.1878
20	NTC1	22.5312	2.45131	1	0.594739	0.153862	15.3862	10.8797
21	NTC1	20.0655	2.03425	1	0.718417	0.143373	14.3373	10.138
23	NTC1	21.5382	2.09051	1	0.674424	0.137264	13.7264	9.70606
24	NTC1	18.0366	0.653681	1	0.613304	0.0512537	5.12537	3.62418
