# Supplementary material for: Profiling the regulatory landscape of sialylation through miRNA targeting of CMP- sialic acid synthetase
Source: J Biol Chem. 2025 Feb 24;301(4):108340. doi: 10.1016/j.jbc.2025.108340 (PMC11982980; doi:10.1016/j.jbc.2025.108340)
Supplement: Dataset S2 [file mmc3.xlsx]

## Sheet: Pathway
miEAA - miRNA Enrichment and Annotation -- Analysis results
Category	Subcategory	Enrichment	P-value	P-adjusted	Q-value	Observed	miRNAs/precursors
Pathways (KEGG)	Regulation of actin cytoskeleton	enriched	0.0304685	0.0304685	0.350647	36	hsa-miR-301b-3p; hsa-miR-1225-3p; hsa-miR-7-2-3p; hsa-miR-4325; hsa-miR-31-3p; hsa-miR-618; hsa-miR-6750-5p; hsa-miR-378j; hsa-miR-1253; hsa-miR-6089; hsa-miR-448; hsa-miR-20a-3p; hsa-miR-6090; hsa-miR-6512-5p; hsa-miR-4739; hsa-miR-4254; hsa-miR-1207-3p; hsa-miR-4268; hsa-miR-513a-5p; hsa-miR-194-3p; hsa-miR-7106-3p; hsa-miR-759; hsa-miR-1182; hsa-miR-6502-5p; hsa-miR-202-3p; hsa-miR-223-3p; hsa…
Pathways (KEGG)	Pathways of neurodegeneration - multiple diseases	enriched	0.0423393	0.0423393	0.350647	36	hsa-miR-301b-3p; hsa-miR-1225-3p; hsa-miR-7-2-3p; hsa-miR-4325; hsa-miR-31-3p; hsa-miR-618; hsa-miR-6750-5p; hsa-miR-378j; hsa-miR-1253; hsa-miR-6089; hsa-miR-448; hsa-miR-20a-3p; hsa-miR-6090; hsa-miR-6512-5p; hsa-miR-4739; hsa-miR-4254; hsa-miR-1207-3p; hsa-miR-4268; hsa-miR-513a-5p; hsa-miR-194-3p; hsa-miR-759; hsa-miR-487a-5p; hsa-miR-1182; hsa-miR-6502-5p; hsa-miR-550a-5p; hsa-miR-202-3p; hs…
Pathways (KEGG)	Kaposi sarcoma-associated herpesvirus infection	enriched	0.023542	0.023542	0.350647	35	hsa-miR-301b-3p; hsa-miR-1225-3p; hsa-miR-7-2-3p; hsa-miR-4325; hsa-miR-31-3p; hsa-miR-618; hsa-miR-6750-5p; hsa-miR-378j; hsa-miR-1253; hsa-miR-6089; hsa-miR-448; hsa-miR-20a-3p; hsa-miR-6090; hsa-miR-6512-5p; hsa-miR-4739; hsa-miR-4254; hsa-miR-1207-3p; hsa-miR-4268; hsa-miR-513a-5p; hsa-miR-194-3p; hsa-miR-345-5p; hsa-miR-759; hsa-miR-202-5p; hsa-miR-1182; hsa-miR-202-3p; hsa-miR-223-3p; hsa-m…
Pathways (KEGG)	Breast cancer	enriched	0.011362	0.011362	0.350647	34	hsa-miR-301b-3p; hsa-miR-1225-3p; hsa-miR-7-2-3p; hsa-miR-4325; hsa-miR-31-3p; hsa-miR-618; hsa-miR-6750-5p; hsa-miR-378j; hsa-miR-1253; hsa-miR-6089; hsa-miR-448; hsa-miR-20a-3p; hsa-miR-6090; hsa-miR-6512-5p; hsa-miR-4739; hsa-miR-4254; hsa-miR-1207-3p; hsa-miR-4268; hsa-miR-513a-5p; hsa-miR-194-3p; hsa-miR-345-5p; hsa-miR-759; hsa-miR-487a-5p; hsa-miR-1182; hsa-miR-550a-5p; hsa-miR-202-3p; hsa…
Pathways (KEGG)	Hepatocellular carcinoma	enriched	0.011362	0.011362	0.350647	34	hsa-miR-301b-3p; hsa-miR-1225-3p; hsa-miR-7-2-3p; hsa-miR-4325; hsa-miR-31-3p; hsa-miR-618; hsa-miR-6750-5p; hsa-miR-378j; hsa-miR-1253; hsa-miR-6089; hsa-miR-448; hsa-miR-20a-3p; hsa-miR-6090; hsa-miR-6512-5p; hsa-miR-4739; hsa-miR-4254; hsa-miR-1207-3p; hsa-miR-4268; hsa-miR-513a-5p; hsa-miR-194-3p; hsa-miR-345-5p; hsa-miR-487a-5p; hsa-miR-202-5p; hsa-miR-1182; hsa-miR-550a-5p; hsa-miR-202-3p; …
Pathways (KEGG)	Amyotrophic lateral sclerosis	enriched	0.0399375	0.0399375	0.350647	34	hsa-miR-301b-3p; hsa-miR-1225-3p; hsa-miR-7-2-3p; hsa-miR-4325; hsa-miR-31-3p; hsa-miR-618; hsa-miR-6750-5p; hsa-miR-378j; hsa-miR-1253; hsa-miR-6089; hsa-miR-448; hsa-miR-20a-3p; hsa-miR-6090; hsa-miR-6512-5p; hsa-miR-4739; hsa-miR-4254; hsa-miR-1207-3p; hsa-miR-513a-5p; hsa-miR-194-3p; hsa-miR-759; hsa-miR-202-5p; hsa-miR-6502-5p; hsa-miR-550a-5p; hsa-miR-202-3p; hsa-miR-223-3p; hsa-miR-548az-3…
Pathways (KEGG)	MicroRNAs in cancer	enriched	6.71e-4	6.71e-4	0.224907	31	hsa-miR-301b-3p; hsa-miR-1225-3p; hsa-miR-7-2-3p; hsa-miR-4325; hsa-miR-31-3p; hsa-miR-618; hsa-miR-6750-5p; hsa-miR-378j; hsa-miR-1253; hsa-miR-6089; hsa-miR-448; hsa-miR-20a-3p; hsa-miR-6090; hsa-miR-6512-5p; hsa-miR-4739; hsa-miR-4254; hsa-miR-1207-3p; hsa-miR-4268; hsa-miR-513a-5p; hsa-miR-194-3p; hsa-miR-345-5p; hsa-miR-202-3p; hsa-miR-223-3p; hsa-miR-548az-3p; hsa-miR-2113; hsa-miR-5683; hs…
Pathways (KEGG)	Focal adhesion	enriched	0.0052817	0.0052817	0.350647	31	hsa-miR-301b-3p; hsa-miR-1225-3p; hsa-miR-7-2-3p; hsa-miR-4325; hsa-miR-31-3p; hsa-miR-618; hsa-miR-6750-5p; hsa-miR-378j; hsa-miR-1253; hsa-miR-6089; hsa-miR-448; hsa-miR-20a-3p; hsa-miR-6090; hsa-miR-6512-5p; hsa-miR-4739; hsa-miR-4254; hsa-miR-1207-3p; hsa-miR-513a-5p; hsa-miR-7106-3p; hsa-miR-759; hsa-miR-6502-5p; hsa-miR-202-3p; hsa-miR-223-3p; hsa-miR-4757-5p; hsa-miR-2113; hsa-miR-5683; hs…
Pathways (KEGG)	Cytokine-cytokine receptor interaction	enriched	0.0074137	0.0074137	0.350647	31	hsa-miR-301b-3p; hsa-miR-1225-3p; hsa-miR-7-2-3p; hsa-miR-4325; hsa-miR-31-3p; hsa-miR-618; hsa-miR-6750-5p; hsa-miR-378j; hsa-miR-1253; hsa-miR-6089; hsa-miR-448; hsa-miR-20a-3p; hsa-miR-6090; hsa-miR-4739; hsa-miR-4254; hsa-miR-1207-3p; hsa-miR-513a-5p; hsa-miR-194-3p; hsa-miR-7106-3p; hsa-miR-345-5p; hsa-miR-759; hsa-miR-487a-5p; hsa-miR-202-5p; hsa-miR-202-3p; hsa-miR-223-3p; hsa-miR-548az-3p…
Pathways (KEGG)	Pancreatic cancer	enriched	0.0352955	0.0352955	0.350647	31	hsa-miR-301b-3p; hsa-miR-1225-3p; hsa-miR-7-2-3p; hsa-miR-4325; hsa-miR-31-3p; hsa-miR-618; hsa-miR-378j; hsa-miR-1253; hsa-miR-6089; hsa-miR-448; hsa-miR-20a-3p; hsa-miR-6090; hsa-miR-4739; hsa-miR-4254; hsa-miR-1207-3p; hsa-miR-4268; hsa-miR-513a-5p; hsa-miR-194-3p; hsa-miR-7106-3p; hsa-miR-345-5p; hsa-miR-202-5p; hsa-miR-1182; hsa-miR-6502-5p; hsa-miR-550a-5p; hsa-miR-202-3p; hsa-miR-223-3p; h…

## Sheet: Disease
miEAA - miRNA Enrichment and Annotation -- Analysis results
Category	Subcategory	Enrichment	P-value	P-adjusted	Q-value	Observed	miRNAs/precursors
Diseases (MNDR)	Pancreatic cancer	enriched	0.0474099	0.0474099	0.350058	21	hsa-miR-301b-3p; hsa-miR-1225-3p; hsa-miR-7-2-3p; hsa-miR-31-3p; hsa-miR-618; hsa-miR-6750-5p; hsa-miR-6089; hsa-miR-448; hsa-miR-20a-3p; hsa-miR-6090; hsa-miR-4739; hsa-miR-1207-3p; hsa-miR-513a-5p; hsa-miR-194-3p; hsa-miR-345-5p; hsa-miR-550a-5p; hsa-miR-202-3p; hsa-miR-223-3p; hsa-miR-3122; hsa-miR-924; hsa-miR-139-5p
Diseases (MNDR)	Cholangiocarcinoma	depleted	0.0322041	0.0322041	0.350058	15	hsa-miR-618; hsa-miR-20a-3p; hsa-miR-1207-3p; hsa-miR-513a-5p; hsa-miR-194-3p; hsa-miR-345-5p; hsa-miR-759; hsa-miR-202-5p; hsa-miR-550a-5p; hsa-miR-223-3p; hsa-miR-2113; hsa-miR-3122; hsa-miR-1909-5p; hsa-miR-139-5p; hsa-miR-941
Diseases (MNDR)	Glioma	depleted	0.028493	0.028493	0.350058	10	hsa-miR-4739; hsa-miR-4254; hsa-miR-513a-5p; hsa-miR-345-5p; hsa-miR-202-5p; hsa-miR-550a-5p; hsa-miR-202-3p; hsa-miR-223-3p; hsa-miR-924; hsa-miR-139-5p
Diseases (MNDR)	Thyroid cancer	enriched	0.0285588	0.0285588	0.350058	7	hsa-miR-301b-3p; hsa-miR-7-2-3p; hsa-miR-31-3p; hsa-miR-618; hsa-miR-20a-3p; hsa-miR-345-5p; hsa-miR-223-3p
Diseases (MNDR)	Pancreatic ductal adenocarcinoma	depleted	0.047755	0.047755	0.350058	6	hsa-miR-513a-5p; hsa-miR-194-3p; hsa-miR-759; hsa-miR-550a-5p; hsa-miR-202-3p; hsa-miR-223-3p
Diseases (MNDR)	Neuromyelitis optica	depleted	0.0304685	0.0304685	0.350058	5	hsa-miR-345-5p; hsa-miR-550a-5p; hsa-miR-223-3p; hsa-miR-139-5p; hsa-miR-941
Published Diseases	peridontitis deregulated	enriched	0.0350641	0.0350641	0.361162	5	hsa-miR-301b-3p; hsa-miR-618; hsa-miR-448; hsa-miR-20a-3p; hsa-miR-1182
